# Supplementary material for: Early anthropoid femora reveal divergent adaptive trajectories in catarrhine hind-limb evolution
Source: Nat Commun. 2019 Nov 8;10:4778. doi: 10.1038/s41467-019-12742-0 (PMC6838095; doi:10.1038/s41467-019-12742-0)
Supplement: Supplementary file 5 — Supplementary Data 1 [file 41467_2019_12742_MOESM5_ESM.txt]

#NEXUS
[written Sun Jul 28 13:05:05 CEST 2019 by Mesquite  version 3.03 (build 702) at Sergio-Almecijas-MacBook-Pro-2.local/192.168.1.39]

BEGIN TAXA;
	TITLE Untitled_Block_of_Taxa;
	DIMENSIONS NTAX=55;
	TAXLABELS
		Chiropotes_satanas Pithecia_pithecia Pithecia_monachus Callicebus_cupreus Callicebus_moloch Callicebus_donacophilus Alouatta_seniculus Brachyteles_arachnoides Lagothrix_lagotricha Ateles_fusciceps Ateles_belzebuth Ateles_geoffroyi Ateles_paniscus Saimiri_sciureus Saimiri_boliviensis Cebus_apella Aotus_trivirgatus Aotus_nancymaae Aotus_azarae Homunculus_patagonicus Aegyptopithecus_zeuxis Victoriapithecus_macinnesi Macaca_nemestrina Macaca_tonkeana Macaca_nigra Macaca_brunnescens Macaca_arctoides Macaca_mulatta Macaca_fascicularis Papio_hamadryas Papio_ursinus Papio_anubis Mandrillus_sphinx Cercopithecus_mona Nasalis_larvatus Piliocolobus_badius Colobus_guereza Colobus_angolensis Ekembo_nyanzae Equatorius_africanus Morotopithecus_bishopi Hoolock_hoolock Symphalangus_syndactylus Hylobates_agilis Hispanopithecus_laietanus Dryopithecus_fontani Pongo_pygmaeus Gorilla_beringei Gorilla_gorilla Pan_troglodytes Pan_paniscus Australopithecus_afarensis Paranthropus_robustus Homo_erectus Homo_sapiens 
	;

END;


BEGIN TREES;
	Title 'Trees from "stem_great_apes_NEW.nex"';
	LINK Taxa = Untitled_Block_of_Taxa;
	TRANSLATE
[0] 		1 Chiropotes_satanas,
[1] 		2 Pithecia_pithecia,
[2] 		3 Pithecia_monachus,
[3] 		4 Callicebus_cupreus,
[4] 		5 Callicebus_moloch,
[5] 		6 Callicebus_donacophilus,
[6] 		7 Alouatta_seniculus,
[7] 		8 Brachyteles_arachnoides,
[8] 		9 Lagothrix_lagotricha,
[9] 		10 Ateles_fusciceps,
[10] 		11 Ateles_belzebuth,
[11] 		12 Ateles_geoffroyi,
[12] 		13 Ateles_paniscus,
[13] 		14 Saimiri_sciureus,
[14] 		15 Saimiri_boliviensis,
[15] 		16 Cebus_apella,
[16] 		17 Aotus_trivirgatus,
[17] 		18 Aotus_nancymaae,
[18] 		19 Aotus_azarae,
[19] 		20 Homunculus_patagonicus,
[20] 		21 Aegyptopithecus_zeuxis,
[21] 		22 Victoriapithecus_macinnesi,
[22] 		23 Macaca_nemestrina,
[23] 		24 Macaca_tonkeana,
[24] 		25 Macaca_nigra,
[25] 		26 Macaca_brunnescens,
[26] 		27 Macaca_arctoides,
[27] 		28 Macaca_mulatta,
[28] 		29 Macaca_fascicularis,
[29] 		30 Papio_hamadryas,
[30] 		31 Papio_ursinus,
[31] 		32 Papio_anubis,
[32] 		33 Mandrillus_sphinx,
[33] 		34 Cercopithecus_mona,
[34] 		35 Nasalis_larvatus,
[35] 		36 Piliocolobus_badius,
[36] 		37 Colobus_guereza,
[37] 		38 Colobus_angolensis,
[38] 		39 Ekembo_nyanzae,
[39] 		40 Equatorius_africanus,
[40] 		41 Morotopithecus_bishopi,
[41] 		42 Hoolock_hoolock,
[42] 		43 Symphalangus_syndactylus,
[43] 		44 Hylobates_agilis,
[44] 		45 Hispanopithecus_laietanus,
[45] 		46 Dryopithecus_fontani,
[46] 		47 Pongo_pygmaeus,
[47] 		48 Gorilla_beringei,
[48] 		49 Gorilla_gorilla,
[49] 		50 Pan_troglodytes,
[50] 		51 Pan_paniscus,
[51] 		52 Australopithecus_afarensis,
[52] 		53 Paranthropus_robustus,
[53] 		54 Homo_erectus,
[54] 		55 Homo_sapiens;
	TREE 'tree 1+' = (((((1:0.143023,(2:0.038859,3:0.038859):0.104164):0.064111,((4:0.022518,5:0.022519):0.009736,6:0.032255):0.174879):0.033178,((7:0.172665,((8:0.115532,9:0.115532):0.017714,((10:0.02532,(11:0.018138,12:0.018138):0.007182):0.010185,13:0.035506):0.097741):0.039418):0.055489,(((14:0.019827,15:0.019826):0.160509,16:0.180334):0.025303,(17:0.037357,(18:0.035945,19:0.035945):0.001411):0.168281):0.022515):0.012159):0.01,20:0.078313):0.177684,(21:0.01,((22:0.0157,(((((23:0.030189,((24:0.014559,25:0.014559):0.004999,26:0.019557):0.010631):0.008426,(27:0.031649,(28:0.027619,29:0.027619):0.004029):0.006966):0.040268,((30:0.012198,(31:0.011159,32:0.011159):0.001039):0.056037,33:0.068237):0.010646):0.020377,34:0.099259):0.056418,(35:0.101572,(36:0.079526,(37:0.026175,38:0.026175):0.053351):0.022046):0.054105):0.01):0.111586,(39:0.099254,(40:0.071314,(41:0.01,((42:0.077427,(43:0.063339,44:0.06334000000000001):0.014088):0.124765,((45:0.087188,46:0.064188):0.000001,(47:0.173188,((48:0.021831,49:0.021831):0.072877,((50:0.021921,51:0.021921):0.054363,(52:0.017,(53:0.02,(54:0.01,55:0.03):0.01):0.01):0.0263):0.018424):0.078479):0.01):0.019005):0.013807):0.01):0.051254):0.00001):0.031236):0.119497);

END;


Begin MESQUITE;
		MESQUITESCRIPTVERSION 2;
		TITLE AUTO;
		tell ProjectCoordinator;
		timeSaved 1564311905955;
		getEmployee #mesquite.minimal.ManageTaxa.ManageTaxa;
		tell It;
			setID 0 3355354619892181694;
		endTell;
		getWindow;
		tell It;
			suppress;
			setResourcesState true false 251;
			setPopoutState 400;
			setExplanationSize 0;
			setAnnotationSize 0;
			setFontIncAnnot 0;
			setFontIncExp 0;
			setSize 1045 464;
			setLocation 315 61;
			setFont SanSerif;
			setFontSize 10;
			getToolPalette;
			tell It;
			endTell;
			setActive;
			desuppress;
		endTell;
		endTell;
end;
