# Supplementary material for: Early anthropoid femora reveal divergent adaptive trajectories in catarrhine hind-limb evolution
Source: Nat Commun. 2019 Nov 8;10:4778. doi: 10.1038/s41467-019-12742-0 (PMC6838095; doi:10.1038/s41467-019-12742-0)
Supplement: Supplementary file 6 — Supplementary Data 2 [file 41467_2019_12742_MOESM6_ESM.txt]

#NEXUS
[written Sun Jul 28 13:01:57 CEST 2019 by Mesquite  version 3.03 (build 702) at Sergio-Almecijas-MacBook-Pro-2.local/192.168.1.39]

BEGIN TAXA;
	TITLE Untitled_Block_of_Taxa;
	DIMENSIONS NTAX=55;
	TAXLABELS
		Chiropotes_satanas Pithecia_pithecia Pithecia_monachus Callicebus_cupreus Callicebus_moloch Callicebus_donacophilus Alouatta_seniculus Brachyteles_arachnoides Lagothrix_lagotricha Ateles_fusciceps Ateles_belzebuth Ateles_geoffroyi Ateles_paniscus Saimiri_sciureus Saimiri_boliviensis Cebus_apella Aotus_trivirgatus Aotus_nancymaae Aotus_azarae Homunculus_patagonicus Aegyptopithecus_zeuxis Pongo_pygmaeus Hispanopithecus_laietanus Dryopithecus_fontani Pan_troglodytes Pan_paniscus Australopithecus_afarensis Paranthropus_robustus Homo_erectus Homo_sapiens Gorilla_beringei Gorilla_gorilla Hoolock_hoolock Symphalangus_syndactylus Hylobates_agilis Morotopithecus_bishopi Equatorius_africanus Ekembo_nyanzae Macaca_nemestrina Macaca_tonkeana Macaca_nigra Macaca_brunnescens Macaca_arctoides Macaca_mulatta Macaca_fascicularis Papio_hamadryas Papio_ursinus Papio_anubis Mandrillus_sphinx Cercopithecus_mona Nasalis_larvatus Piliocolobus_badius Colobus_guereza Colobus_angolensis Victoriapithecus_macinnesi 
	;

END;


BEGIN TREES;
	Title 'Trees from "stem_hominines_NEW.nex"';
	LINK Taxa = Untitled_Block_of_Taxa;
	TRANSLATE
[0] 		1 Chiropotes_satanas,
[1] 		2 Pithecia_pithecia,
[2] 		3 Pithecia_monachus,
[3] 		4 Callicebus_cupreus,
[4] 		5 Callicebus_moloch,
[5] 		6 Callicebus_donacophilus,
[6] 		7 Alouatta_seniculus,
[7] 		8 Brachyteles_arachnoides,
[8] 		9 Lagothrix_lagotricha,
[9] 		10 Ateles_fusciceps,
[10] 		11 Ateles_belzebuth,
[11] 		12 Ateles_geoffroyi,
[12] 		13 Ateles_paniscus,
[13] 		14 Saimiri_sciureus,
[14] 		15 Saimiri_boliviensis,
[15] 		16 Cebus_apella,
[16] 		17 Aotus_trivirgatus,
[17] 		18 Aotus_nancymaae,
[18] 		19 Aotus_azarae,
[19] 		20 Homunculus_patagonicus,
[20] 		21 Aegyptopithecus_zeuxis,
[21] 		22 Pongo_pygmaeus,
[22] 		23 Hispanopithecus_laietanus,
[23] 		24 Dryopithecus_fontani,
[24] 		25 Pan_troglodytes,
[25] 		26 Pan_paniscus,
[26] 		27 Australopithecus_afarensis,
[27] 		28 Paranthropus_robustus,
[28] 		29 Homo_erectus,
[29] 		30 Homo_sapiens,
[30] 		31 Gorilla_beringei,
[31] 		32 Gorilla_gorilla,
[32] 		33 Hoolock_hoolock,
[33] 		34 Symphalangus_syndactylus,
[34] 		35 Hylobates_agilis,
[35] 		36 Morotopithecus_bishopi,
[36] 		37 Equatorius_africanus,
[37] 		38 Ekembo_nyanzae,
[38] 		39 Macaca_nemestrina,
[39] 		40 Macaca_tonkeana,
[40] 		41 Macaca_nigra,
[41] 		42 Macaca_brunnescens,
[42] 		43 Macaca_arctoides,
[43] 		44 Macaca_mulatta,
[44] 		45 Macaca_fascicularis,
[45] 		46 Papio_hamadryas,
[46] 		47 Papio_ursinus,
[47] 		48 Papio_anubis,
[48] 		49 Mandrillus_sphinx,
[49] 		50 Cercopithecus_mona,
[50] 		51 Nasalis_larvatus,
[51] 		52 Piliocolobus_badius,
[52] 		53 Colobus_guereza,
[53] 		54 Colobus_angolensis,
[54] 		55 Victoriapithecus_macinnesi;
	TREE 'tree 1++' = (((((1:0.143023,(2:0.038859,3:0.038859):0.104164):0.064111,((4:0.022518,5:0.022519):0.009736,6:0.032255):0.174879):0.033178,((7:0.17266499999999999,((8:0.115532,9:0.115532):0.017714,((10:0.02532,(11:0.018138,12:0.018138):0.007182):0.010185,13:0.035506):0.097741):0.039418):0.055489,(((14:0.019827,15:0.019826):0.160509,16:0.180334):0.025303,(17:0.037356999999999994,(18:0.035945,19:0.035945):0.001411):0.168281):0.022515):0.012159):0.01,20:0.078313):0.177684,(21:0.01,((55:0.0157,(((((39:0.030189,((40:0.014559,41:0.014559):0.004999,42:0.019557):0.010631):0.008426,(43:0.031649,(44:0.027619,45:0.027619):0.004029):0.006966):0.040268000000000005,((46:0.012198,(47:0.011159,48:0.011159):0.001039):0.056037000000000003,49:0.068237):0.010646):0.020377,50:0.099259):0.056418,(51:0.101572,(52:0.079526,(53:0.026174999999999997,54:0.026175):0.053351):0.022046):0.054105):0.01):0.111586,(38:0.099254,(37:0.071314,(36:0.01,((33:0.077427,(34:0.063339,35:0.06334000000000001):0.014088):0.124765,(22:0.173188,((23:0.032999,24:0.009999):0.000001,((31:0.021831,32:0.021831):0.072877,((25:0.021921,26:0.021921):0.054363,(27:0.017,(28:0.02,(29:0.01,30:0.03):0.01):0.01):0.0263):0.018424):0.03429):0.044189):0.029005000000000003):0.013807):0.01):0.051254):0.00001):0.031236):0.119497);

END;


Begin MESQUITE;
		MESQUITESCRIPTVERSION 2;
		TITLE AUTO;
		tell ProjectCoordinator;
		timeSaved 1564311717466;
		getEmployee #mesquite.minimal.ManageTaxa.ManageTaxa;
		tell It;
			setID 0 2891825831114661108;
		endTell;
		getWindow;
		tell It;
			suppress;
			setResourcesState false false 251;
			setPopoutState 400;
			setExplanationSize 0;
			setAnnotationSize 0;
			setFontIncAnnot 0;
			setFontIncExp 0;
			setSize 1295 747;
			setLocation 8 23;
			setFont SanSerif;
			setFontSize 10;
			getToolPalette;
			tell It;
			endTell;
			desuppress;
		endTell;
		getEmployee  #mesquite.minimal.ManageTaxa.ManageTaxa;
		tell It;
			showTaxa #2891825831114661108 #mesquite.lists.TaxonList.TaxonList;
			tell It;
				setTaxa #2891825831114661108;
				getWindow;
				tell It;
					newAssistant  #mesquite.lists.TaxonListCurrPartition.TaxonListCurrPartition;
					setExplanationSize 30;
					setAnnotationSize 20;
					setFontIncAnnot 0;
					setFontIncExp 0;
					setSize 1044 675;
					setLocation 8 23;
					setFont SanSerif;
					setFontSize 10;
					getToolPalette;
					tell It;
						setTool mesquite.lists.TaxonList.TaxonListWindow.ibeam;
					endTell;
					setActive;
				endTell;
				showWindow;
				getEmployee #mesquite.lists.ColorTaxon.ColorTaxon;
				tell It;
					setColor Red;
					removeColor off;
				endTell;
				getEmployee #mesquite.lists.TaxonListAnnotPanel.TaxonListAnnotPanel;
				tell It;
					togglePanel off;
				endTell;
			endTell;
		endTell;
		getEmployee  #mesquite.trees.BasicTreeWindowCoord.BasicTreeWindowCoord;
		tell It;
			makeTreeWindow #2891825831114661108  #mesquite.trees.BasicTreeWindowMaker.BasicTreeWindowMaker;
			tell It;
				suppressEPCResponse;
				setTreeSource  #mesquite.trees.StoredTrees.StoredTrees;
				tell It;
					setTreeBlock 1;
					toggleUseWeights off;
				endTell;
				setAssignedID 1230.1564311698058.4103872000741844747;
				getTreeWindow;
				tell It;
					setExplanationSize 30;
					setAnnotationSize 20;
					setFontIncAnnot 0;
					setFontIncExp 0;
					setSize 1044 675;
					setLocation 8 23;
					setFont SanSerif;
					setFontSize 10;
					getToolPalette;
					tell It;
					endTell;
					getTreeDrawCoordinator #mesquite.trees.BasicTreeDrawCoordinator.BasicTreeDrawCoordinator;
				tell It;
					suppress;
					setTreeDrawer  #mesquite.trees.SquareLineTree.SquareLineTree;
					tell It;
						setNodeLocs #mesquite.trees.NodeLocsStandard.NodeLocsStandard;
						tell It;
							branchLengthsToggle off;
							toggleScale on;
							toggleBroadScale off;
							toggleCenter on;
							toggleEven on;
							setFixedTaxonDistance 0;
						endTell;
						setEdgeWidth 4;
						showEdgeLines on;
						orientUp;
					endTell;
					setBackground White;
					setBranchColor Black;
					showNodeNumbers off;
					showBranchColors on;
					labelBranchLengths off;
					centerBrLenLabels on;
					showBrLensUnspecified on;
					showBrLenLabelsOnTerminals on;
					setBrLenLabelColor 0 0 255;
					setNumBrLenDecimals 6;
					desuppress;
					getEmployee #mesquite.trees.BasicDrawTaxonNames.BasicDrawTaxonNames;
					tell It;
						setColor Black;
						toggleColorPartition off;
						toggleColorAssigned on;
						toggleShadePartition off;
						toggleShowFootnotes on;
						toggleNodeLabels on;
						toggleCenterNodeNames off;
						toggleShowNames on;
						namesAngle ?;
					endTell;
				endTell;
					setTreeNumber 1;
					setDrawingSizeMode 0;
					toggleLegendFloat on;
					scale 0;
					toggleTextOnTree off;
					showWindow;
				endTell;
				desuppressEPCResponse;
				getEmployee #mesquite.trees.ColorBranches.ColorBranches;
				tell It;
					setColor Red;
					removeColor off;
				endTell;
				getEmployee #mesquite.ornamental.BranchNotes.BranchNotes;
				tell It;
					setAlwaysOn off;
				endTell;
				getEmployee #mesquite.ornamental.ColorTreeByPartition.ColorTreeByPartition;
				tell It;
					colorByPartition off;
				endTell;
				getEmployee #mesquite.ornamental.DrawTreeAssocDoubles.DrawTreeAssocDoubles;
				tell It;
					setOn on;
					toggleShow consensusFrequency;
					setDigits 4;
					writeAsPercentage off;
					toggleCentred off;
					toggleHorizontal on;
					toggleWhiteEdges on;
					setFontSize 10;
					setOffset 0  0;
				endTell;
				getEmployee #mesquite.ornamental.DrawTreeAssocStrings.DrawTreeAssocStrings;
				tell It;
					setOn on;
					toggleCentred on;
					toggleHorizontal on;
					setFontSize 10;
					setOffset 0  0;
				endTell;
				getEmployee #mesquite.trees.TreeInfoValues.TreeInfoValues;
				tell It;
					panelOpen false;
				endTell;
			endTell;
		endTell;
		endTell;
end;
