# Supplementary material for: Early anthropoid femora reveal divergent adaptive trajectories in catarrhine hind-limb evolution
Source: Nat Commun. 2019 Nov 8;10:4778. doi: 10.1038/s41467-019-12742-0 (PMC6838095; doi:10.1038/s41467-019-12742-0)
Supplement: Supplementary file 8 — Source Data [file 41467_2019_12742_MOESM8_ESM.xlsx]

## Sheet: Fig 2
Figure 2 | Shape analysis of the anthropoid proximal femur
museum	accession number	group1	group2	genus	species	bgPC1	bgPC2
RMCA	10057	Hominidae	Gorilla	Gorilla	Gorilla beringei	-0.0874599	0.0574796
RMCA	20086	Hominidae	Gorilla	Gorilla	Gorilla beringei	-0.114987	0.0306596
RMCA	9291	Hominidae	Gorilla	Gorilla	Gorilla beringei	-0.0814511	0.0428629
RMCA	999	Hominidae	Gorilla	Gorilla	Gorilla beringei	-0.0795888	0.05022
RMCA	27840	Hominidae	Gorilla	Gorilla	Gorilla beringei	-0.111192	0.042485
RMCA	1001	Hominidae	Gorilla	Gorilla	Gorilla beringei	-0.0875161	0.0324436
RMCA	18439	Hominidae	Gorilla	Gorilla	Gorilla beringei	-0.0791255	0.0404984
RMCA	15290	Hominidae	Gorilla	Gorilla	Gorilla beringei	-0.0804429	0.0106491
RMCA	27755	Hominidae	Gorilla	Gorilla	Gorilla beringei	-0.0889201	0.00837941
RMCA	17785	Hominidae	Gorilla	Gorilla	Gorilla beringei	-0.0973736	0.0385419
RMCA	27839	Hominidae	Gorilla	Gorilla	Gorilla beringei	-0.113259	0.0369863
RMCA	20085	Hominidae	Gorilla	Gorilla	Gorilla beringei	-0.0965663	0.0417955
RMCA	1000	Hominidae	Gorilla	Gorilla	Gorilla beringei	-0.0659568	0.0352398
RMCA	8187	Hominidae	Gorilla	Gorilla	Gorilla beringei	-0.101144	0.0551346
RMCA	994	Hominidae	Gorilla	Gorilla	Gorilla beringei	-0.1238	0.0611159
RMCA	995	Hominidae	Gorilla	Gorilla	Gorilla beringei	-0.0624723	0.0424457
RMCA	812	Hominidae	Gorilla	Gorilla	Gorilla beringei	-0.0898842	-0.00534115
RMCA	813	Hominidae	Gorilla	Gorilla	Gorilla beringei	-0.0559278	0.0538633
RMCA	807	Hominidae	Gorilla	Gorilla	Gorilla beringei	-0.0863888	0.0549688
RMCA	27222	Hominidae	Gorilla	Gorilla	Gorilla beringei	-0.105109	0.0390686
RMCA	9405	Hominidae	Gorilla	Gorilla	Gorilla beringei	-0.09244	0.0305401
RMCA	2263	Hominidae	Gorilla	Gorilla	Gorilla beringei	-0.0852786	0.0294371
RMCA	8607	Hominidae	Gorilla	Gorilla	Gorilla beringei	-0.0685001	0.0367279
RMCA	2260	Hominidae	Gorilla	Gorilla	Gorilla beringei	-0.0604212	0.0349954
RMCA	2258	Hominidae	Gorilla	Gorilla	Gorilla beringei	-0.0250308	0.0353369
RMCA	2257	Hominidae	Gorilla	Gorilla	Gorilla beringei	-0.0306961	0.0481021
PCM	28	Hominidae	Gorilla	Gorilla	Gorilla gorilla	-0.0610215	0.0381213
PCM	138	Hominidae	Gorilla	Gorilla	Gorilla gorilla	-0.10129	0.0042949
PCM	136	Hominidae	Gorilla	Gorilla	Gorilla gorilla	-0.069502	0.035664
PCM	135	Hominidae	Gorilla	Gorilla	Gorilla gorilla	-0.0823307	0.0692718
PCM	96	Hominidae	Gorilla	Gorilla	Gorilla gorilla	-0.0690385	0.0178377
PCM	89	Hominidae	Gorilla	Gorilla	Gorilla gorilla	-0.145775	0.0347779
PCM	300	Hominidae	Gorilla	Gorilla	Gorilla gorilla	-0.089516	-0.0297612
PCM	183	Hominidae	Gorilla	Gorilla	Gorilla gorilla	-0.0857793	-0.000154196
PCM	174	Hominidae	Gorilla	Gorilla	Gorilla gorilla	-0.0969595	-0.0198292
PCM	150	Hominidae	Gorilla	Gorilla	Gorilla gorilla	-0.0808053	0.0426279
PCM	139	Hominidae	Gorilla	Gorilla	Gorilla gorilla	-0.107264	-0.0133929
PCM	687	Hominidae	Gorilla	Gorilla	Gorilla gorilla	-0.0988188	0.007895
PCM	490	Hominidae	Gorilla	Gorilla	Gorilla gorilla	-0.144288	0.0675456
PCM	470	Hominidae	Gorilla	Gorilla	Gorilla gorilla	-0.0743	0.0308938
PCM	461	Hominidae	Gorilla	Gorilla	Gorilla gorilla	-0.0704562	0.00416685
PCM	372	Hominidae	Gorilla	Gorilla	Gorilla gorilla	-0.0868865	-0.0364982
PCM	340	Hominidae	Gorilla	Gorilla	Gorilla gorilla	-0.0673586	-0.0054833
PCM	329	Hominidae	Gorilla	Gorilla	Gorilla gorilla	-0.0830759	0.051665
PCM	690	Hominidae	Gorilla	Gorilla	Gorilla gorilla	-0.0276169	0.0337348
PCM	696	Hominidae	Gorilla	Gorilla	Gorilla gorilla	-0.0760845	-0.00849627
PCM	720	Hominidae	Gorilla	Gorilla	Gorilla gorilla	-0.0291637	0.0405734
PCM	786	Hominidae	Gorilla	Gorilla	Gorilla gorilla	-0.0798604	0.0485818
PCM	766	Hominidae	Gorilla	Gorilla	Gorilla gorilla	-0.0902807	0.0265653
PCM	755	Hominidae	Gorilla	Gorilla	Gorilla gorilla	-0.0837797	0.066843
PCM	729	Hominidae	Gorilla	Gorilla	Gorilla gorilla	-0.0524363	0.0162806
PCM	932	Hominidae	Gorilla	Gorilla	Gorilla gorilla	-0.0607601	0.0300747
PCM	902	Hominidae	Gorilla	Gorilla	Gorilla gorilla	-0.0408272	0.050693
PCM	879	Hominidae	Gorilla	Gorilla	Gorilla gorilla	-0.0928009	0.0862092
PCM	877	Hominidae	Gorilla	Gorilla	Gorilla gorilla	-0.0962938	0.0176374
PCM	875	Hominidae	Gorilla	Gorilla	Gorilla gorilla	-0.029119	0.0273143
PCM	856	Hominidae	Gorilla	Gorilla	Gorilla gorilla	-0.131627	0.0450143
PCM	840	Hominidae	Gorilla	Gorilla	Gorilla gorilla	-0.0783558	0.0331736
PCM	835	Hominidae	Gorilla	Gorilla	Gorilla gorilla	-0.0571554	0.0706972
PCM	799	Hominidae	Gorilla	Gorilla	Gorilla gorilla	-0.0850837	0.0268472
PCM	42	Hominidae	Gorilla	Gorilla	Gorilla gorilla	-0.0949257	0.00426471
PCM	95	Hominidae	Gorilla	Gorilla	Gorilla gorilla	-0.0891034	0.0369801
PCM	96	Hominidae	Gorilla	Gorilla	Gorilla gorilla	-0.0795039	-0.00317063
PCM	98	Hominidae	Gorilla	Gorilla	Gorilla gorilla	-0.094338	0.0193776
PCM	33	Hominidae	Gorilla	Gorilla	Gorilla gorilla	-0.0943506	0.0216645
PCM	99	Hominidae	Gorilla	Gorilla	Gorilla gorilla	-0.0752299	0.0125103
PCM	105	Hominidae	Gorilla	Gorilla	Gorilla gorilla	-0.0699141	0.0462708
PCM	229	Hominidae	Gorilla	Gorilla	Gorilla gorilla	-0.0212166	0.0273193
PCM	230	Hominidae	Gorilla	Gorilla	Gorilla gorilla	-0.0801833	0.0182186
PCM	962	Hominidae	Gorilla	Gorilla	Gorilla gorilla	-0.0446055	0.0507454
PCM	106	Hominidae	Gorilla	Gorilla	Gorilla gorilla	-0.0625932	0.0234548
PCM	123	Hominidae	Gorilla	Gorilla	Gorilla gorilla	-0.0807289	-0.00329358
PCM	130	Hominidae	Gorilla	Gorilla	Gorilla gorilla	-0.0459824	0.00612484
PCM	17	Hominidae	Gorilla	Gorilla	Gorilla gorilla	-0.0484716	0.00837739
PCM	32	Hominidae	Gorilla	Gorilla	Gorilla gorilla	-0.051723	-0.0202143
PCM	65	Hominidae	Gorilla	Gorilla	Gorilla gorilla	-0.04844	-0.00136372
RMCA	17202	Hominidae	Gorilla	Gorilla	Gorilla gorilla	-0.119369	0.0143827
NHM A	8-0325	Hominidae	Homo	Homo	Homo sapiens	-0.0861468	0.0146608
NHM A	8-0330	Hominidae	Homo	Homo	Homo sapiens	-0.133262	0.0110236
NHM A	8-0331	Hominidae	Homo	Homo	Homo sapiens	-0.170916	0.0354628
NHM A	8-0327	Hominidae	Homo	Homo	Homo sapiens	-0.170021	0.0294235
NHM A	8-0323	Hominidae	Homo	Homo	Homo sapiens	-0.156356	0.0339279
NHM A	8-0324	Hominidae	Homo	Homo	Homo sapiens	-0.13685	0.0225399
NHM A	8-0305	Hominidae	Homo	Homo	Homo sapiens	-0.119911	0.0107507
NHM A	202	Hominidae	Homo	Homo	Homo sapiens	-0.153997	-0.0131622
NHM A	8-0307	Hominidae	Homo	Homo	Homo sapiens	-0.182782	0.0313573
NHM A	8-0306	Hominidae	Homo	Homo	Homo sapiens	-0.171004	0.0128833
NHM A	8-035	Hominidae	Homo	Homo	Homo sapiens	-0.202088	0.00671647
NHM A	8-006	Hominidae	Homo	Homo	Homo sapiens	-0.13542	0.0159903
NHM A	8-0303	Hominidae	Homo	Homo	Homo sapiens	-0.125972	0.0334497
NHM A	8-004	Hominidae	Homo	Homo	Homo sapiens	-0.112444	0.0434575
NHM A	8-0321	Hominidae	Homo	Homo	Homo sapiens	-0.115074	0.0405183
NHM A	8-0328	Hominidae	Homo	Homo	Homo sapiens	-0.117075	0.0256113
NHM A	8-0329	Hominidae	Homo	Homo	Homo sapiens	-0.119647	0.061151
NHM A	8-005	Hominidae	Homo	Homo	Homo sapiens	-0.138963	0.0213172
NHM A	8-0206	Hominidae	Homo	Homo	Homo sapiens	-0.107314	0.0526989
NHM A	8-0304	Hominidae	Homo	Homo	Homo sapiens	-0.180964	0.0543423
NHM A	8-001	Hominidae	Homo	Homo	Homo sapiens	-0.131232	0.0328509
NHM A	8-0301	Hominidae	Homo	Homo	Homo sapiens	-0.151884	0.070218
NHM A	203	Hominidae	Homo	Homo	Homo sapiens	-0.153281	0.0539681
NHM A	8-0302	Hominidae	Homo	Homo	Homo sapiens	-0.157158	0.0309843
NHM A	201	Hominidae	Homo	Homo	Homo sapiens	-0.157082	0.0606981
NHM A	618221	Hominidae	Homo	Homo	Homo sapiens	-0.117605	0.0583633
NHM A	8-0332	Hominidae	Homo	Homo	Homo sapiens	-0.147968	0.0338671
NHM A	655261	Hominidae	Homo	Homo	Homo sapiens	-0.113784	0.0290264
NHM A	905141	Hominidae	Homo	Homo	Homo sapiens	-0.152907	0.0534948
NHM A	20-7353	Hominidae	Homo	Homo	Homo sapiens	-0.143276	0.0766133
NHM A	20-0902	Hominidae	Homo	Homo	Homo sapiens	-0.16945	0.0430346
NHM A	20-7342	Hominidae	Homo	Homo	Homo sapiens	-0.094645	0.0953328
NHM A	20-7305	Hominidae	Homo	Homo	Homo sapiens	-0.121614	0.0594087
NHM A	20-0133	Hominidae	Homo	Homo	Homo sapiens	-0.117853	0.0694441
NHM A	20-7174	Hominidae	Homo	Homo	Homo sapiens	-0.122092	0.0309981
NHM A	20-4201	Hominidae	Homo	Homo	Homo sapiens	-0.150128	0.0494819
NHM A	20-1701	Hominidae	Homo	Homo	Homo sapiens	-0.186281	0.0482432
NHM A	20-8549	Hominidae	Homo	Homo	Homo sapiens	-0.144227	0.0475544
NHM A	9811121	Hominidae	Homo	Homo	Homo sapiens	-0.113494	0.0619385
NHM A	605	Hominidae	Homo	Homo	Homo sapiens	-0.165907	0.0129821
NHM A	20-4202	Hominidae	Homo	Homo	Homo sapiens	-0.147584	0.024758
NHM A	604	Hominidae	Homo	Homo	Homo sapiens	-0.156165	0.0453129
NHM A	8812101	Hominidae	Homo	Homo	Homo sapiens	-0.120774	0.0428679
NHM A	11380	Hominidae	Homo	Homo	Homo sapiens	-0.140839	0.0208618
UCP	199	Hominidae	Homo	Homo	Homo sapiens	-0.08427	0.0353902
UCP	200	Hominidae	Homo	Homo	Homo sapiens	-0.102063	0.0367433
UCP	385	Hominidae	Homo	Homo	Homo sapiens	-0.143001	0.0716791
UCP	390	Hominidae	Homo	Homo	Homo sapiens	-0.118909	0.0395208
UCP	395	Hominidae	Homo	Homo	Homo sapiens	-0.160312	0.0174005
UCP	394	Hominidae	Homo	Homo	Homo sapiens	-0.110801	0.0333798
UCP	373	Hominidae	Homo	Homo	Homo sapiens	-0.0985101	0.030439
UCP	112	Hominidae	Homo	Homo	Homo sapiens	-0.1121	0.0724275
UCP	246	Hominidae	Homo	Homo	Homo sapiens	-0.12521	0.0529443
UCP	107	Hominidae	Homo	Homo	Homo sapiens	-0.145201	0.0190581
UCP	220	Hominidae	Homo	Homo	Homo sapiens	-0.111311	0.0510823
UCP	565	Hominidae	Homo	Homo	Homo sapiens	-0.154084	0.034315
UCP	412	Hominidae	Homo	Homo	Homo sapiens	-0.167958	0.02536
AMNH A	9810	Hominidae	Homo	Homo	Homo sapiens	-0.139243	0.0803007
AMNH A	986	Hominidae	Homo	Homo	Homo sapiens	-0.117046	0.0586741
AMNH A	988	Hominidae	Homo	Homo	Homo sapiens	-0.0669259	0.053341
AMNH A	984	Hominidae	Homo	Homo	Homo sapiens	-0.0493619	0.0452885
AMNH A	9811	Hominidae	Homo	Homo	Homo sapiens	-0.0996833	0.024725
AMNH A	9813	Hominidae	Homo	Homo	Homo sapiens	-0.12664	0.0186033
AMNH A	9849	Hominidae	Homo	Homo	Homo sapiens	-0.0920889	0.0718789
AMNH A	9846	Hominidae	Homo	Homo	Homo sapiens	-0.0740026	0.0488416
AMNH A	9855	Hominidae	Homo	Homo	Homo sapiens	-0.102623	0.00874509
AMNH A	9856	Hominidae	Homo	Homo	Homo sapiens	-0.0890096	0.0376099
AMNH A	99.1-83	Hominidae	Homo	Homo	Homo sapiens	-0.11973	0.0203721
AMNH A	99.1-91	Hominidae	Homo	Homo	Homo sapiens	-0.16114	0.0459871
AMNH A	99.1-102	Hominidae	Homo	Homo	Homo sapiens	-0.12795	0.0303771
AMNH A	99.1-103	Hominidae	Homo	Homo	Homo sapiens	-0.128353	0.0326789
AMNH A	99.1-105	Hominidae	Homo	Homo	Homo sapiens	-0.150804	0.0769927
AMNH A	99.1-111	Hominidae	Homo	Homo	Homo sapiens	-0.118754	0.0354233
AMNH A	99.1-165	Hominidae	Homo	Homo	Homo sapiens	-0.146825	0.0534183
AMNH A	99.1-166	Hominidae	Homo	Homo	Homo sapiens	-0.0908213	0.0344601
AMNH A	99.1-168	Hominidae	Homo	Homo	Homo sapiens	-0.128729	0.022978
AMNH A	99.1-181	Hominidae	Homo	Homo	Homo sapiens	-0.129717	0.0518135
AMNH A	99.1-196	Hominidae	Homo	Homo	Homo sapiens	-0.0947554	0.0779416
AMNH A	99.1-198	Hominidae	Homo	Homo	Homo sapiens	-0.159955	0.0368761
AMNH A	99.1-200	Hominidae	Homo	Homo	Homo sapiens	-0.151191	0.0323748
AMNH A	99.1-204	Hominidae	Homo	Homo	Homo sapiens	-0.117163	0.0598557
AMNH A	99.1-225	Hominidae	Homo	Homo	Homo sapiens	-0.155814	0.0432786
AMNH A	99.1-228	Hominidae	Homo	Homo	Homo sapiens	-0.0921129	0.0813907
AMNH A	99.1-232	Hominidae	Homo	Homo	Homo sapiens	-0.095686	0.0499523
AMNH A	99.1-233	Hominidae	Homo	Homo	Homo sapiens	-0.102944	0.0460195
AMNH A	99.1-234	Hominidae	Homo	Homo	Homo sapiens	-0.115029	0.0446464
AMNH A	99.1-235	Hominidae	Homo	Homo	Homo sapiens	-0.08491	0.00273605
AMNH A	99.1-240	Hominidae	Homo	Homo	Homo sapiens	-0.108471	0.0353043
AMNH A	99.1-241	Hominidae	Homo	Homo	Homo sapiens	-0.125781	-0.00606397
AMNH A	99.1-339	Hominidae	Homo	Homo	Homo sapiens	-0.102942	0.0474198
AMNH A	99.1-340	Hominidae	Homo	Homo	Homo sapiens	-0.122296	0.00376285
AMNH A	99.1-353	Hominidae	Homo	Homo	Homo sapiens	-0.105871	0.0559579
AMNH A	99.1-357	Hominidae	Homo	Homo	Homo sapiens	-0.0805401	0.0717701
AMNH A	99.1-349	Hominidae	Homo	Homo	Homo sapiens	-0.142634	0.0620015
AMNH A	99.1-359	Hominidae	Homo	Homo	Homo sapiens	-0.160405	0.0566894
AMNH A	99.1-350	Hominidae	Homo	Homo	Homo sapiens	-0.110579	0.0305698
AMNH A	99.1-352	Hominidae	Homo	Homo	Homo sapiens	-0.166339	0.00938633
PCM	105	Hominidae	Pan	Pan	Pan troglodytes	-0.0788963	-0.0309813
PCM	148	Hominidae	Pan	Pan	Pan troglodytes	-0.0972401	-0.0649378
PCM	155	Hominidae	Pan	Pan	Pan troglodytes	-0.0872681	0.00336243
PCM	78	Hominidae	Pan	Pan	Pan troglodytes	-0.124056	-0.00729142
PCM	158	Hominidae	Pan	Pan	Pan troglodytes	-0.115606	-0.00756221
PCM	86	Hominidae	Pan	Pan	Pan troglodytes	-0.0954231	0.0289907
PCM	249	Hominidae	Pan	Pan	Pan troglodytes	-0.131553	0.0183959
PCM	172	Hominidae	Pan	Pan	Pan troglodytes	-0.108009	-0.0130641
PCM	169	Hominidae	Pan	Pan	Pan troglodytes	-0.15577	-0.033476
PCM	186	Hominidae	Pan	Pan	Pan troglodytes	-0.115159	-0.0687189
PCM	171	Hominidae	Pan	Pan	Pan troglodytes	-0.109954	-0.0113185
PCM	184	Hominidae	Pan	Pan	Pan troglodytes	-0.118626	-0.0203128
PCM	299	Hominidae	Pan	Pan	Pan troglodytes	-0.112345	-0.0179304
PCM	272	Hominidae	Pan	Pan	Pan troglodytes	-0.126133	0.00805053
PCM	279	Hominidae	Pan	Pan	Pan troglodytes	-0.086253	-0.025479
PCM	254	Hominidae	Pan	Pan	Pan troglodytes	-0.0925506	-0.0624023
PCM	277	Hominidae	Pan	Pan	Pan troglodytes	-0.0949616	-0.025259
PCM	254	Hominidae	Pan	Pan	Pan troglodytes	-0.111076	0.0107521
PCM	273	Hominidae	Pan	Pan	Pan troglodytes	-0.117897	0.00218535
PCM	401	Hominidae	Pan	Pan	Pan troglodytes	-0.0740289	0.0198202
PCM	352	Hominidae	Pan	Pan	Pan troglodytes	-0.114174	-0.00570516
PCM	348	Hominidae	Pan	Pan	Pan troglodytes	-0.0812343	-0.0108881
PCM	440	Hominidae	Pan	Pan	Pan troglodytes	-0.113992	0.00644226
PCM	425	Hominidae	Pan	Pan	Pan troglodytes	-0.0637492	-0.0338622
PCM	424	Hominidae	Pan	Pan	Pan troglodytes	-0.10794	-0.0309219
PCM	467	Hominidae	Pan	Pan	Pan troglodytes	-0.118072	0.0155111
PCM	475	Hominidae	Pan	Pan	Pan troglodytes	-0.0958308	-0.00897008
PCM	498	Hominidae	Pan	Pan	Pan troglodytes	-0.127025	-0.0408998
PCM	712	Hominidae	Pan	Pan	Pan troglodytes	-0.0863616	-0.0319703
PCM	724	Hominidae	Pan	Pan	Pan troglodytes	-0.0697505	0.0253606
PCM	988	Hominidae	Pan	Pan	Pan troglodytes	-0.083759	0.0173732
PCM	62	Hominidae	Pan	Pan	Pan troglodytes	-0.0864568	-0.0206948
PCM	13	Hominidae	Pan	Pan	Pan troglodytes	-0.088783	-0.0334462
PCM	206	Hominidae	Pan	Pan	Pan troglodytes	-0.0940365	-0.0167016
PCM	116	Hominidae	Pan	Pan	Pan troglodytes	-0.0774186	0.00187989
PCM	34	Hominidae	Pan	Pan	Pan troglodytes	-0.0914463	0.0115338
PCM	100	Hominidae	Pan	Pan	Pan troglodytes	-0.0701847	-0.0195762
PCM	228	Hominidae	Pan	Pan	Pan troglodytes	-0.0854211	-0.0209515
PCM	219	Hominidae	Pan	Pan	Pan troglodytes	-0.0896746	-0.0111285
PCM	24	Hominidae	Pan	Pan	Pan troglodytes	-0.107179	0.0147811
PCM	49	Hominidae	Pan	Pan	Pan troglodytes	-0.066107	-0.0222111
PCM	25	Hominidae	Pan	Pan	Pan troglodytes	-0.0764003	0.00558336
AMNH M	167344	Hominidae	Pan	Pan	Pan troglodytes	-0.0992566	0.0323499
NHM M	19019810	Hominidae	Pan	Pan	Pan troglodytes	-0.0696814	0.019444
NHM M	19018984	Hominidae	Pan	Pan	Pan troglodytes	-0.111274	0.00839399
RMCA	5892	Hominidae	Pan	Pan	Pan troglodytes	-0.115685	-0.00648284
RMCA	780	Hominidae	Pan	Pan	Pan troglodytes	-0.0891889	0.00346257
RMCA	5891	Hominidae	Pan	Pan	Pan troglodytes	-0.106496	0.0179356
RMCA	25534	Hominidae	Pan	Pan	Pan troglodytes	-0.105058	0.00884374
RMCA	15350	Hominidae	Pan	Pan	Pan troglodytes	-0.107549	-0.00122617
RMCA	22925	Hominidae	Pan	Pan	Pan troglodytes	-0.10434	-0.00855037
RMCA	29073	Hominidae	Pan	Pan	Pan troglodytes	-0.0533334	-0.0115501
RMCA	17664	Hominidae	Pan	Pan	Pan troglodytes	-0.105024	0.000347689
RMCA	30846	Hominidae	Pan	Pan	Pan troglodytes	-0.129947	-0.00356344
RMCA	30847	Hominidae	Pan	Pan	Pan troglodytes	-0.0832852	0.0583792
RMCA	29074	Hominidae	Pan	Pan	Pan troglodytes	-0.11806	0.0269155
RMCA	7004	Hominidae	Pan	Pan	Pan troglodytes	-0.118116	0.029022
RMCA	27697	Hominidae	Pan	Pan	Pan troglodytes	-0.124823	0.00140766
RMCA	19534	Hominidae	Pan	Pan	Pan troglodytes	-0.137765	0.0209006
RMCA	1048	Hominidae	Pan	Pan	Pan troglodytes	-0.0762817	0.00531597
RMCA	4188	Hominidae	Pan	Pan	Pan troglodytes	-0.0934259	0.00738587
RMCA	7426	Hominidae	Pan	Pan	Pan troglodytes	-0.11694	-0.0178395
RMCA	2916	Hominidae	Pan	Pan	Pan troglodytes	-0.134441	0.0359505
RMCA	11362	Hominidae	Pan	Pan	Pan troglodytes	-0.0890009	-0.0315542
RMCA	9239	Hominidae	Pan	Pan	Pan troglodytes	-0.101329	0.0249465
RMCA	14579	Hominidae	Pan	Pan	Pan troglodytes	-0.103107	-0.00985198
RMCA	1554	Hominidae	Pan	Pan	Pan troglodytes	-0.0795557	0.023399
AMNH M	201588	Hominidae	Pan	Pan	Pan troglodytes	-0.125595	0.0186211
AMNH M	51393	Hominidae	Pan	Pan	Pan troglodytes	-0.121612	0.0295607
AMNH M	51376	Hominidae	Pan	Pan	Pan troglodytes	-0.149177	0.042155
AMNH M	90190	Hominidae	Pan	Pan	Pan troglodytes	-0.109525	0.0846384
RMCA	27698	Hominidae	Pan	Pan	Pan paniscus	-0.131872	0.00836597
RMCA	15293	Hominidae	Pan	Pan	Pan paniscus	-0.0894918	0.0128596
RMCA	29063	Hominidae	Pan	Pan	Pan paniscus	-0.0806874	0.00563533
RMCA	29045	Hominidae	Pan	Pan	Pan paniscus	-0.105108	0.0351316
RMCA	29035	Hominidae	Pan	Pan	Pan paniscus	-0.122461	0.0309308
RMCA	15296	Hominidae	Pan	Pan	Pan paniscus	-0.11427	0.00123685
RMCA	29042	Hominidae	Pan	Pan	Pan paniscus	-0.106849	-0.00595558
RMCA	15295	Hominidae	Pan	Pan	Pan paniscus	-0.112173	0.0345779
RMCA	27699	Hominidae	Pan	Pan	Pan paniscus	-0.145333	0.0436708
RMCA	15294	Hominidae	Pan	Pan	Pan paniscus	-0.136843	0.0124741
RMCA	27696	Hominidae	Pan	Pan	Pan paniscus	-0.128391	-0.0067428
RMCA	29052	Hominidae	Pan	Pan	Pan paniscus	-0.124859	0.0468578
RMCA	29060	Hominidae	Pan	Pan	Pan paniscus	-0.101118	0.00767964
RMCA	13202	Hominidae	Pan	Pan	Pan paniscus	-0.135531	0.0425655
RMCA	29040	Hominidae	Pan	Pan	Pan paniscus	-0.0766668	-0.00512549
RMCA	29044	Hominidae	Pan	Pan	Pan paniscus	-0.119181	0.011002
NHM M	1948761	Hominidae	Pongo	Pongo	Pongo pygmaeus	-0.138334	0.041197
NHM M	18451021	Hominidae	Pongo	Pongo	Pongo pygmaeus	-0.122709	0.0188303
NHM M	1868162	Hominidae	Pongo	Pongo	Pongo pygmaeus	-0.114412	-0.0234784
NHM M	19861082	Hominidae	Pongo	Pongo	Pongo pygmaeus	-0.126803	0.0411073
NHM M	19861114	Hominidae	Pongo	Pongo	Pongo pygmaeus	-0.149591	0.0201239
NHM M	19861103	Hominidae	Pongo	Pongo	Pongo pygmaeus	-0.095881	0.00359867
NHM M	19861097	Hominidae	Pongo	Pongo	Pongo pygmaeus	-0.115387	0.0290174
NHM M	19391006	Hominidae	Pongo	Pongo	Pongo pygmaeus	-0.137336	-0.0406093
NHM M	1976438	Hominidae	Pongo	Pongo	Pongo pygmaeus	-0.127722	0.0756078
NHM M	194810251	Hominidae	Pongo	Pongo	Pongo pygmaeus	-0.133633	0.00666698
NHM M	1948992	Hominidae	Pongo	Pongo	Pongo pygmaeus	-0.148447	0.0111176
NHM M	19804102	Hominidae	Pongo	Pongo	Pongo pygmaeus	-0.141136	-0.0104129
AMNH M	200900	Hominidae	Pongo	Pongo	Pongo pygmaeus	-0.0837497	0.0391735
AMNH M	98519	Hominidae	Pongo	Pongo	Pongo pygmaeus	-0.112531	0.040426
AMNH M	200898	Hominidae	Pongo	Pongo	Pongo pygmaeus	-0.148058	0.0332825
AMNH M	140426	Hominidae	Pongo	Pongo	Pongo pygmaeus	-0.107597	0.0185903
AMNH M	112720	Hylobatidae	Hylobatidae	Hoolock	Hoolock hoolock	-0.0317566	0.0353968
AMNH M	80068	Hylobatidae	Hylobatidae	Hoolock	Hoolock hoolock	-0.0609173	0.0680853
AMNH M	112676	Hylobatidae	Hylobatidae	Hoolock	Hoolock hoolock	-0.077296	0.0608453
AMNH M	83425	Hylobatidae	Hylobatidae	Hoolock	Hoolock hoolock	-0.0437722	0.0346658
AMNH M	83420	Hylobatidae	Hylobatidae	Hoolock	Hoolock hoolock	-0.0344219	0.0335592
AMNH M	83416	Hylobatidae	Hylobatidae	Hoolock	Hoolock hoolock	-0.100758	0.0541428
AMNH M	83419	Hylobatidae	Hylobatidae	Hoolock	Hoolock hoolock	-0.0585913	0.0420172
AMNH M	11092	Hylobatidae	Hylobatidae	Hoolock	Hoolock hoolock	-0.0329589	0.0616043
AMNH M	83423	Hylobatidae	Hylobatidae	Hoolock	Hoolock hoolock	-0.0362769	0.0294198
AMNH M	103667	Hylobatidae	Hylobatidae	Hylobates	Hylobates agilis	-0.0463235	0.0574598
AMNH M	103664	Hylobatidae	Hylobatidae	Hylobates	Hylobates agilis	-0.0304133	0.0423855
AMNH M	106584	Hylobatidae	Hylobatidae	Symphalangus	Symphalangus syndactylus	-0.0669627	0.0983306
AMNH M	106583	Hylobatidae	Hylobatidae	Symphalangus	Symphalangus syndactylus	-0.0627403	0.0789347
AMNH M	106581	Hylobatidae	Hylobatidae	Symphalangus	Symphalangus syndactylus	-0.0734697	0.0801088
AMNH M	14014	Cercopithecids	Cercopithecids	Cercopithecus	Cercopithecus mona	0.0832752	0.0827712
AMNH M	17337	Cercopithecids	Cercopithecids	Cercopithecus	Cercopithecus mona	0.131419	0.0347756
AMNH M	52521	Cercopithecids	Cercopithecids	Cercopithecus	Cercopithecus mona	0.13855	0.0688056
AMNH M	52508	Cercopithecids	Cercopithecids	Cercopithecus	Cercopithecus mona	0.128346	0.066375
AMNH M	52485	Cercopithecids	Cercopithecids	Cercopithecus	Cercopithecus mona	0.129532	0.0784289
AMNH M	52482	Cercopithecids	Cercopithecids	Cercopithecus	Cercopithecus mona	0.0602227	0.10152
AMNH M	86706	Cercopithecids	Cercopithecids	Cercopithecus	Cercopithecus mona	0.0928586	0.0819329
AMNH M	52142	Cercopithecids	Cercopithecids	Colobus	Colobus angolensis	0.0948192	0.0456906
AMNH M	52149	Cercopithecids	Cercopithecids	Colobus	Colobus angolensis	0.0920401	0.0740593
AMNH M	52151	Cercopithecids	Cercopithecids	Colobus	Colobus angolensis	0.114396	0.0637519
AMNH M	52174	Cercopithecids	Cercopithecids	Colobus	Colobus angolensis	0.141896	0.0425687
AMNH M	99468	Cercopithecids	Cercopithecids	Colobus	Colobus guereza	0.117551	0.0378367
AMNH M	27711	Cercopithecids	Cercopithecids	Colobus	Colobus guereza	0.132509	-0.00221966
AMNH M	187392	Cercopithecids	Cercopithecids	Colobus	Colobus guereza	0.121541	0.0521369
AMNH M	52206	Cercopithecids	Cercopithecids	Colobus	Colobus guereza	0.0950334	0.0995949
AMNH M	112727	Cercopithecids	Cercopithecids	Macaca	Macaca arctoides	0.129401	0.0773359
AMNH M	30614	Cercopithecids	Cercopithecids	Macaca	Macaca brunnescens	0.0523812	0.0528427
AMNH M	30613	Cercopithecids	Cercopithecids	Macaca	Macaca brunnescens	0.145248	0.0560229
AMNH M	30612	Cercopithecids	Cercopithecids	Macaca	Macaca brunnescens	0.149607	0.0666757
AMNH M	30611	Cercopithecids	Cercopithecids	Macaca	Macaca brunnescens	0.117818	0.0592369
AMNH M	103659	Cercopithecids	Cercopithecids	Macaca	Macaca fascicularis	0.0975469	0.0742959
AMNH M	103654	Cercopithecids	Cercopithecids	Macaca	Macaca fascicularis	0.105285	0.0437043
AMNH M	30620	Cercopithecids	Cercopithecids	Macaca	Macaca fascicularis	0.0803005	0.0666786
AMNH M	175460	Cercopithecids	Cercopithecids	Macaca	Macaca fascicularis	0.0713174	0.0972602
AMNH M	185134	Cercopithecids	Cercopithecids	Macaca	Macaca fascicularis	0.0964106	0.0574936
AMNH M	43086	Cercopithecids	Cercopithecids	Macaca	Macaca mulatta	0.127013	0.0432673
AMNH M	12795	Cercopithecids	Cercopithecids	Macaca	Macaca nemestrina	0.0244201	0.0828935
AMNH M	106563	Cercopithecids	Cercopithecids	Macaca	Macaca nemestrina	0.0536798	0.0542204
AMNH M	119514	Cercopithecids	Cercopithecids	Macaca	Macaca nemestrina	0.0616531	0.0754595
AMNH M	106564	Cercopithecids	Cercopithecids	Macaca	Macaca nemestrina	0.0809492	0.0717408
AMNH M	87278	Cercopithecids	Cercopithecids	Macaca	Macaca nemestrina	0.0715592	0.0247841
AMNH M	30579	Cercopithecids	Cercopithecids	Macaca	Macaca nigra	0.0870209	0.0801451
AMNH M	153405	Cercopithecids	Cercopithecids	Macaca	Macaca tonkeana	0.128536	0.0615087
AMNH M	153401	Cercopithecids	Cercopithecids	Macaca	Macaca tonkeana	0.144525	0.0610927
AMNH M	153402	Cercopithecids	Cercopithecids	Macaca	Macaca tonkeana	0.162547	0.0542611
AMNH M	152905	Cercopithecids	Cercopithecids	Macaca	Macaca tonkeana	0.113816	0.100626
AMNH M	152906	Cercopithecids	Cercopithecids	Macaca	Macaca tonkeana	0.110567	0.0502108
AMNH M	152908	Cercopithecids	Cercopithecids	Macaca	Macaca tonkeana	0.0940086	0.0639055
AMNH M	60160	Cercopithecids	Cercopithecids	Macaca	Macaca tonkeana	0.104351	0.0768952
AMNH M	89361	Cercopithecids	Cercopithecids	Mandrillus	Mandrillus sphinx	0.0742426	0.0685764
AMNH M	89364	Cercopithecids	Cercopithecids	Mandrillus	Mandrillus sphinx	0.0802448	0.0997479
AMNH M	89365	Cercopithecids	Cercopithecids	Mandrillus	Mandrillus sphinx	0.0295762	0.0945543
AMNH M	89357	Cercopithecids	Cercopithecids	Mandrillus	Mandrillus sphinx	0.0542493	0.0926102
AMNH M	170366	Cercopithecids	Cercopithecids	Mandrillus	Mandrillus sphinx	0.0520796	0.0787031
AMNH M	170364	Cercopithecids	Cercopithecids	Mandrillus	Mandrillus sphinx	0.0665963	0.0691872
AMNH M	106273	Cercopithecids	Cercopithecids	Nasalis	Nasalis larvatus	0.0948985	0.084405
AMNH M	106272	Cercopithecids	Cercopithecids	Nasalis	Nasalis larvatus	0.0627702	0.0516465
AMNH M	28255	Cercopithecids	Cercopithecids	Nasalis	Nasalis larvatus	0.0739054	0.051388
AMNH M	106274	Cercopithecids	Cercopithecids	Nasalis	Nasalis larvatus	0.0680786	0.0638258
AMNH M	106275	Cercopithecids	Cercopithecids	Nasalis	Nasalis larvatus	0.10627	0.0666795
AMNH M	103671	Cercopithecids	Cercopithecids	Nasalis	Nasalis larvatus	0.0728035	0.0863336
AMNH M	103670	Cercopithecids	Cercopithecids	Nasalis	Nasalis larvatus	0.120956	0.0385729
AMNH M	103669	Cercopithecids	Cercopithecids	Nasalis	Nasalis larvatus	0.0967366	-0.0043903
AMNH M	51380	Cercopithecids	Cercopithecids	Papio	Papio anubis	0.0977881	0.0604979
AMNH M	52668	Cercopithecids	Cercopithecids	Papio	Papio anubis	0.14035	0.0116908
AMNH M	82096	Cercopithecids	Cercopithecids	Papio	Papio hamadryas	0.116171	0.053377
AMNH M	82097	Cercopithecids	Cercopithecids	Papio	Papio hamadryas	0.115336	0.0409791
AMNH M	216251	Cercopithecids	Cercopithecids	Papio	Papio ursinus	0.100113	0.0618596
AMNH M	80771	Cercopithecids	Cercopithecids	Papio	Papio ursinus	0.09094	0.0202148
AMNH M	80774	Cercopithecids	Cercopithecids	Papio	Papio ursinus	0.108338	0.0838062
AMNH M	216249	Cercopithecids	Cercopithecids	Papio	Papio ursinus	0.112681	0.0447311
AMNH M	216247	Cercopithecids	Cercopithecids	Papio	Papio ursinus	0.12609	0.0355796
AMNH M	216250	Cercopithecids	Cercopithecids	Papio	Papio ursinus	0.103918	0.0604286
AMNH M	46512	Cercopithecids	Cercopithecids	Procolobus	Piliocolobus badius	0.0366876	0.091779
AMNH M	46534	Cercopithecids	Cercopithecids	Procolobus	Piliocolobus badius	0.0798015	0.0397999
AMNH M	52278	Cercopithecids	Cercopithecids	Procolobus	Piliocolobus badius	0.0858423	0.0294294
AMNH M	52303	Cercopithecids	Cercopithecids	Procolobus	Piliocolobus badius	0.0959547	0.0547909
AMNH M	52298	Cercopithecids	Cercopithecids	Procolobus	Piliocolobus badius	0.075841	0.0511235
AMNH M	52287	Cercopithecids	Cercopithecids	Procolobus	Piliocolobus badius	0.0900125	0.103728
AMNH M	52334	Cercopithecids	Cercopithecids	Procolobus	Piliocolobus badius	0.0877151	0.0623539
AMNH M	54279	Cercopithecids	Cercopithecids	Procolobus	Piliocolobus badius	0.0953375	0.0250923
AMNH M	69591	Platyrrhines	Platyrrhines	Alouatta	Alouatta seniculus	-0.0274784	-0.103274
AMNH M	42313	Platyrrhines	Platyrrhines	Alouatta	Alouatta seniculus	0.0111698	-0.119549
AMNH M	132790	Platyrrhines	Platyrrhines	Alouatta	Alouatta seniculus	0.00495895	-0.0816111
AMNH M	42456	Platyrrhines	Platyrrhines	Alouatta	Alouatta seniculus	-0.0279329	-0.0792575
AMNH M	30193	Platyrrhines	Platyrrhines	Alouatta	Alouatta seniculus	-0.0302871	-0.0996615
AMNH M	42316	Platyrrhines	Platyrrhines	Alouatta	Alouatta seniculus	-0.0201317	-0.103621
AMNH M	48119	Platyrrhines	Platyrrhines	Alouatta	Alouatta seniculus	-0.00697851	-0.0764288
AMNH M	136235	Platyrrhines	Platyrrhines	Alouatta	Alouatta seniculus	-0.000979609	-0.151665
AMNH M	23341	Platyrrhines	Platyrrhines	Alouatta	Alouatta seniculus	0.000627241	-0.133875
AMNH M	188006	Platyrrhines	Platyrrhines	Alouatta	Alouatta seniculus	0.0054832	-0.121568
AMNH M	187994	Platyrrhines	Platyrrhines	Alouatta	Alouatta seniculus	0.0213007	-0.127393
AMNH M	188001	Platyrrhines	Platyrrhines	Alouatta	Alouatta seniculus	0.0351399	-0.0925111
AMNH M	188002	Platyrrhines	Platyrrhines	Alouatta	Alouatta seniculus	-0.0103937	-0.0988566
AMNH M	23377	Platyrrhines	Platyrrhines	Alouatta	Alouatta seniculus	0.0121449	-0.128104
AMNH M	23342	Platyrrhines	Platyrrhines	Alouatta	Alouatta seniculus	-0.0157688	-0.0981943
AMNH M	23361	Platyrrhines	Platyrrhines	Alouatta	Alouatta seniculus	0.00789671	-0.166131
AMNH M	23371	Platyrrhines	Platyrrhines	Alouatta	Alouatta seniculus	0.0152076	-0.1211
AMNH M	23370	Platyrrhines	Platyrrhines	Alouatta	Alouatta seniculus	0.00560373	-0.155055
AMNH M	23378	Platyrrhines	Platyrrhines	Alouatta	Alouatta seniculus	-0.0259009	-0.13239
AMNH M	99657	Platyrrhines	Platyrrhines	Alouatta	Alouatta seniculus	0.00250516	-0.127491
AMNH M	23386	Platyrrhines	Platyrrhines	Alouatta	Alouatta seniculus	-0.0395394	-0.1419
AMNH M	23382	Platyrrhines	Platyrrhines	Alouatta	Alouatta seniculus	-0.0164866	-0.122538
AMNH M	211532	Platyrrhines	Platyrrhines	Alouatta	Alouatta seniculus	-0.019032	-0.138908
AMNH M	211538	Platyrrhines	Platyrrhines	Alouatta	Alouatta seniculus	-0.0152557	-0.129022
AMNH M	211527	Platyrrhines	Platyrrhines	Alouatta	Alouatta seniculus	-0.010251	-0.140254
AMNH M	211531	Platyrrhines	Platyrrhines	Alouatta	Alouatta seniculus	0.000981875	-0.0877015
AMNH M	211535	Platyrrhines	Platyrrhines	Alouatta	Alouatta seniculus	-0.039519	-0.109946
AMNH M	201116	Platyrrhines	Platyrrhines	Alouatta	Alouatta seniculus	0.00866163	-0.0971435
AMNH M	70088	Platyrrhines	Platyrrhines	Alouatta	Alouatta seniculus	0.034757	-0.0838533
AMNH M	211544	Platyrrhines	Platyrrhines	Alouatta	Alouatta seniculus	-0.0190613	-0.129123
AMNH M	215053	Platyrrhines	Platyrrhines	Aotus	Aotus azarae	0.043609	-0.135831
AMNH M	211485	Platyrrhines	Platyrrhines	Aotus	Aotus azarae	0.0696268	-0.138081
AMNH M	215050	Platyrrhines	Platyrrhines	Aotus	Aotus azarae	0.0595628	-0.145852
AMNH M	215054	Platyrrhines	Platyrrhines	Aotus	Aotus azarae	0.07206	-0.139574
AMNH M	215052	Platyrrhines	Platyrrhines	Aotus	Aotus azarae	0.0618506	-0.17585
AMNH M	215056	Platyrrhines	Platyrrhines	Aotus	Aotus azarae	0.0652756	-0.0896767
AMNH M	215059	Platyrrhines	Platyrrhines	Aotus	Aotus azarae	0.0242278	-0.151424
AMNH M	211484	Platyrrhines	Platyrrhines	Aotus	Aotus azarae	0.00878943	-0.145702
AMNH M	211486	Platyrrhines	Platyrrhines	Aotus	Aotus azarae	0.034623	-0.102958
AMNH M	215048	Platyrrhines	Platyrrhines	Aotus	Aotus azarae	-0.00516045	-0.160389
AMNH M	211458	Platyrrhines	Platyrrhines	Aotus	Aotus azarae	0.0596846	-0.0744255
AMNH M	211480	Platyrrhines	Platyrrhines	Aotus	Aotus azarae	0.0604489	-0.145659
AMNH M	211478	Platyrrhines	Platyrrhines	Aotus	Aotus azarae	0.00941882	-0.134434
AMNH M	211482	Platyrrhines	Platyrrhines	Aotus	Aotus azarae	0.0354123	-0.167569
AMNH M	211481	Platyrrhines	Platyrrhines	Aotus	Aotus azarae	-0.00626337	-0.144913
AMNH M	211479	Platyrrhines	Platyrrhines	Aotus	Aotus azarae	0.0133171	-0.108444
AMNH M	211483	Platyrrhines	Platyrrhines	Aotus	Aotus azarae	0.0349292	-0.1719
AMNH M	211473	Platyrrhines	Platyrrhines	Aotus	Aotus azarae	0.0237975	-0.121619
AMNH M	211476	Platyrrhines	Platyrrhines	Aotus	Aotus azarae	0.0207728	-0.130008
AMNH M	211475	Platyrrhines	Platyrrhines	Aotus	Aotus azarae	0.00641094	-0.158978
AMNH M	211470	Platyrrhines	Platyrrhines	Aotus	Aotus azarae	-0.0158522	-0.0888308
AMNH M	211472	Platyrrhines	Platyrrhines	Aotus	Aotus azarae	0.0294482	-0.137839
AMNH M	211468	Platyrrhines	Platyrrhines	Aotus	Aotus azarae	0.0250662	-0.106777
AMNH M	211457	Platyrrhines	Platyrrhines	Aotus	Aotus azarae	0.0304209	-0.129353
AMNH M	211459	Platyrrhines	Platyrrhines	Aotus	Aotus azarae	0.0188947	-0.138283
AMNH M	248393	Platyrrhines	Platyrrhines	Aotus	Aotus azarae	0.0206062	-0.103632
AMNH M	215057	Platyrrhines	Platyrrhines	Aotus	Aotus azarae	0.0296916	-0.0999889
AMNH M	239852	Platyrrhines	Platyrrhines	Aotus	Aotus nancymaae	0.0706076	-0.144439
AMNH M	239851	Platyrrhines	Platyrrhines	Aotus	Aotus nancymaae	0.100262	-0.101591
AMNH M	187963	Platyrrhines	Platyrrhines	Aotus	Aotus trivirgatus	0.0185886	-0.0918615
AMNH M	30192	Platyrrhines	Platyrrhines	Ateles	Ateles belzebuth	0.00493306	-0.103906
AMNH M	259	Platyrrhines	Platyrrhines	Ateles	Ateles belzebuth	-0.0118704	-0.123204
AMNH M	28420	Platyrrhines	Platyrrhines	Ateles	Ateles geoffroyi	-0.0309533	-0.134002
AMNH M	28418	Platyrrhines	Platyrrhines	Ateles	Ateles geoffroyi	0.011018	-0.0423112
AMNH M	28419	Platyrrhines	Platyrrhines	Ateles	Ateles geoffroyi	-0.00239931	-0.104177
AMNH M	172985	Platyrrhines	Platyrrhines	Ateles	Ateles geoffroyi	-0.0502308	-0.0647845
AMNH M	188135	Platyrrhines	Platyrrhines	Ateles	Ateles fusciceps	-0.065551	-0.0612952
AMNH M	188140	Platyrrhines	Platyrrhines	Ateles	Ateles fusciceps	-0.0301769	-0.139666
AMNH M	211644	Platyrrhines	Platyrrhines	Ateles	Ateles paniscus	-0.0709973	-0.0496144
AMNH M	245700/260	Platyrrhines	Platyrrhines	Brachyteles	Brachyteles arachnoides	-0.00902178	-0.0669596
AMNH M	136208	Platyrrhines	Platyrrhines	Callicebus	Callicebus cupreus	0.0775572	-0.11917
AMNH M	136217	Platyrrhines	Platyrrhines	Callicebus	Callicebus cupreus	0.038958	-0.132257
AMNH M	130361	Platyrrhines	Platyrrhines	Callicebus	Callicebus cupreus	0.0362557	-0.162306
AMNH M	61806	Platyrrhines	Platyrrhines	Callicebus	Callicebus donacophilus	0.0512084	-0.118356
AMNH M	211490	Platyrrhines	Platyrrhines	Callicebus	Callicebus donacophilus	0.0557729	-0.120079
AMNH M	211487	Platyrrhines	Platyrrhines	Callicebus	Callicebus donacophilus	0.0748134	-0.146483
AMNH M	211489	Platyrrhines	Platyrrhines	Callicebus	Callicebus donacophilus	0.0992104	-0.139285
AMNH M	211488	Platyrrhines	Platyrrhines	Callicebus	Callicebus donacophilus	0.0832746	-0.118711
AMNH M	211494	Platyrrhines	Platyrrhines	Callicebus	Callicebus donacophilus	0.0905406	-0.139213
AMNH M	211492	Platyrrhines	Platyrrhines	Callicebus	Callicebus donacophilus	0.0539567	-0.1147
AMNH M	211493	Platyrrhines	Platyrrhines	Callicebus	Callicebus donacophilus	0.0379549	-0.094908
AMNH M	94977	Platyrrhines	Platyrrhines	Callicebus	Callicebus moloch	0.0444056	-0.136955
AMNH M	133811	Platyrrhines	Platyrrhines	Cebus	Cebus apella	0.00122812	-0.112087
AMNH M	133813	Platyrrhines	Platyrrhines	Cebus	Cebus apella	0.021948	-0.1424
AMNH M	133851	Platyrrhines	Platyrrhines	Cebus	Cebus apella	-0.0146118	-0.13482
AMNH M	133853	Platyrrhines	Platyrrhines	Cebus	Cebus apella	-0.00823619	-0.0499513
AMNH M	133806	Platyrrhines	Platyrrhines	Cebus	Cebus apella	0.00375291	-0.0959358
AMNH M	133671	Platyrrhines	Platyrrhines	Cebus	Cebus apella	-0.0228683	-0.0827115
AMNH M	133674	Platyrrhines	Platyrrhines	Cebus	Cebus apella	-0.00944338	-0.0937004
AMNH M	133677	Platyrrhines	Platyrrhines	Cebus	Cebus apella	-0.0020998	-0.117635
AMNH M	133681	Platyrrhines	Platyrrhines	Cebus	Cebus apella	0.0232915	-0.138808
AMNH M	133815	Platyrrhines	Platyrrhines	Cebus	Cebus apella	0.0249525	-0.0845567
AMNH M	133670	Platyrrhines	Platyrrhines	Cebus	Cebus apella	0.0452503	-0.0923592
AMNH M	133668	Platyrrhines	Platyrrhines	Cebus	Cebus apella	0.012188	-0.114708
AMNH M	133663	Platyrrhines	Platyrrhines	Cebus	Cebus apella	-0.00669284	-0.0910109
AMNH M	133662	Platyrrhines	Platyrrhines	Cebus	Cebus apella	0.00595057	-0.166399
AMNH M	133666	Platyrrhines	Platyrrhines	Cebus	Cebus apella	0.0146027	-0.0744415
AMNH M	133667	Platyrrhines	Platyrrhines	Cebus	Cebus apella	0.0247508	-0.0801321
AMNH M	133665	Platyrrhines	Platyrrhines	Cebus	Cebus apella	-0.00839966	-0.109213
AMNH M	133654	Platyrrhines	Platyrrhines	Cebus	Cebus apella	-0.0237328	-0.132817
AMNH M	133647	Platyrrhines	Platyrrhines	Cebus	Cebus apella	0.0123971	-0.1114
AMNH M	133656	Platyrrhines	Platyrrhines	Cebus	Cebus apella	0.0017828	-0.103199
AMNH M	133660	Platyrrhines	Platyrrhines	Cebus	Cebus apella	-0.0171045	-0.0911739
AMNH M	133658	Platyrrhines	Platyrrhines	Cebus	Cebus apella	-0.00906849	-0.112018
AMNH M	133659	Platyrrhines	Platyrrhines	Cebus	Cebus apella	-0.0113748	-0.081318
AMNH M	133608	Platyrrhines	Platyrrhines	Cebus	Cebus apella	0.015335	-0.0970735
AMNH M	133640	Platyrrhines	Platyrrhines	Cebus	Cebus apella	0.0065236	-0.0976894
AMNH M	133607	Platyrrhines	Platyrrhines	Cebus	Cebus apella	-0.0082416	-0.112613
AMNH M	133606	Platyrrhines	Platyrrhines	Cebus	Cebus apella	0.00264876	-0.0845733
AMNH M	188035	Platyrrhines	Platyrrhines	Cebus	Cebus apella	0.0180712	-0.156252
AMNH M	188033	Platyrrhines	Platyrrhines	Cebus	Cebus apella	0.0265575	-0.125598
AMNH M	188030	Platyrrhines	Platyrrhines	Cebus	Cebus apella	0.0270807	-0.138372
AMNH M	96123	Platyrrhines	Platyrrhines	Chiropotes	Chiropotes satanas	-0.0650786	-0.106013
AMNH M	957600	Platyrrhines	Platyrrhines	Chiropotes	Chiropotes satanas	-0.0621525	-0.104779
AMNH M	188153	Platyrrhines	Platyrrhines	Lagothrix	Lagothrix lagotricha	0.0495253	-0.121504
AMNH M	188156	Platyrrhines	Platyrrhines	Lagothrix	Lagothrix lagotricha	0.0167255	-0.124703
AMNH M	187984	Platyrrhines	Platyrrhines	Pithecia	Pithecia monachus	-0.018506	-0.0465226
AMNH M	149149	Platyrrhines	Platyrrhines	Pithecia	Pithecia pithecia	-0.0675131	-0.0712524
AMNH M	187988	Platyrrhines	Platyrrhines	Pithecia	Pithecia monachus	-0.0377756	-0.0797625
AMNH M	187978	Platyrrhines	Platyrrhines	Pithecia	Pithecia monachus	-0.0423876	-0.0867545
AMNH M	239868	Platyrrhines	Platyrrhines	Saimiri	Saimiri boliviensis	0.0288095	-0.072326
AMNH M	239870	Platyrrhines	Platyrrhines	Saimiri	Saimiri boliviensis	-0.0430284	-0.0270297
AMNH M	239869	Platyrrhines	Platyrrhines	Saimiri	Saimiri boliviensis	-0.0217241	-0.0757707
AMNH M	239873	Platyrrhines	Platyrrhines	Saimiri	Saimiri boliviensis	-0.0182291	-0.131669
AMNH M	239871	Platyrrhines	Platyrrhines	Saimiri	Saimiri boliviensis	0.0135975	-0.0655903
AMNH M	239872	Platyrrhines	Platyrrhines	Saimiri	Saimiri boliviensis	-0.0223746	-0.102729
AMNH M	211641	Platyrrhines	Platyrrhines	Saimiri	Saimiri boliviensis	-0.016616	-0.0626898
AMNH M	211635	Platyrrhines	Platyrrhines	Saimiri	Saimiri boliviensis	0.0867944	-0.134396
AMNH M	211639	Platyrrhines	Platyrrhines	Saimiri	Saimiri boliviensis	0.054929	-0.0954449
AMNH M	211637	Platyrrhines	Platyrrhines	Saimiri	Saimiri boliviensis	-0.0453678	-0.0635478
AMNH M	211638	Platyrrhines	Platyrrhines	Saimiri	Saimiri boliviensis	0.000551245	-0.110256
AMNH M	211634	Platyrrhines	Platyrrhines	Saimiri	Saimiri boliviensis	0.112458	-0.12816
AMNH M	211633	Platyrrhines	Platyrrhines	Saimiri	Saimiri boliviensis	-0.0193889	-0.0629232
AMNH M	211649	Platyrrhines	Platyrrhines	Saimiri	Saimiri boliviensis	0.0358905	-0.0999968
AMNH M	211652	Platyrrhines	Platyrrhines	Saimiri	Saimiri boliviensis	-0.00845148	-0.122971
AMNH M	un-numbered	Platyrrhines	Platyrrhines	Saimiri	Saimiri boliviensis	-0.0226022	-0.101111
AMNH M	188089	Platyrrhines	Platyrrhines	Saimiri	Saimiri sciureus	-0.0376315	-0.115429
AMNH M	188080	Platyrrhines	Platyrrhines	Saimiri	Saimiri sciureus	-0.0278718	-0.0864301
AMNH M	188091	Platyrrhines	Platyrrhines	Saimiri	Saimiri sciureus	0.0833162	-0.0839466
AMNH M	188093	Platyrrhines	Platyrrhines	Saimiri	Saimiri sciureus	0.0461459	-0.0902526
	DPC 24466	Aegyptopithecus	Aegyptopithecus	Aegyptopithecus	Aegyptopithecus zeuxis	-0.0136947	0.0740457
	A.L. 288-1	hominin	hominin	Australopithecus	Australopithecus afarensis	-0.158133	0.0653691
	A.L. 333-3	hominin	hominin	Australopithecus	Australopithecus afarensis	-0.143033	0.021865
	IPS 41724	fossil	fossil	Dryopithecus	Dryopithecus fontani	-0.0914613	0.0656834
	KNM-MW 13142A-R	fossil	fossil	Ekembo	Ekembo nyanzae	-0.102251	0.0516647
	NHMW 1970/1397/0023	fossil	fossil	Epipliopithecus	Epipliopithecus vindobonensis	-0.101746	0.0586277
	BMNH-M 16331	fossil	fossil	Equatorius	Equatorius africanus	-0.069638	0.0371892
	IPS 18800	fossil	fossil	Hispanopithecus	Hispanopithecus laietanus	-0.0777489	0.0725046
	KNM-ER 1481A	hominin	hominin	early Homo	Homo erectus	-0.174883	0.0837623
	MACN-A 5758	fossil	fossil	Homunculus	Homunculus patagonicus	0.0125613	0.0745442
	MUZ-M80	fossil	fossil	Morotopithecus	Morotopithecus bishopi	-0.0564743	0.0665613
	SK 82	hominin	hominin	Paranthropus	Paranthropus robustus	-0.136982	0.0568275
	SK 97	hominin	hominin	Paranthropus	Paranthropus robustus	-0.160202	0.0529209
	KNM-MB 35518	fossil	fossil	Victoriapithecus	Victoriapithecus macinnesi	-0.0103616	0.0375371

## Sheet: Fig 3b,c
Figure 3 | Adaptive regimes in the evolution of anthropoid proximal femur form
species	lnCS	PC1	PC2	PC3
Aegyptopithecus_zeuxis	3.83037	-0.0133972	0.0730993	-0.0325955
Alouatta_seniculus	3.76017	-0.00507272	-0.115554	0.034753
Aotus_azarae	3.36303	0.0306711	-0.129259	-0.0297224
Aotus_nancymaae	3.31597	0.0842626	-0.120409	-0.0410552
Aotus_trivirgatus	3.4012	0.0183626	-0.0904986	-0.0260347
Ateles_belzebuth	4.03318	-0.00270519	-0.111851	0.0136121
Ateles_fusciceps	3.95762	-0.0464127	-0.0996403	0.033314
Ateles_geoffroyi	4.00189	-0.0178412	-0.0858907	0.00650719
Ateles_paniscus	3.99278	-0.0701535	-0.0497878	0.011472
Australopithecus_afarensis	4.61791	-0.147362	0.0419282	0.120292
Brachyteles_arachnoides	3.95988	-0.00838578	-0.0661016	0.0653555
Callicebus_cupreus	3.29049	0.0501678	-0.135478	-0.0446755
Callicebus_donacophilus	3.29695	0.0672333	-0.12185	-0.0463031
Callicebus_moloch	3.26983	0.0436922	-0.133673	-0.0127489
Cebus_apella	3.56524	0.00503163	-0.106049	0.056986
Cercopithecus_mona	4.14156	0.10692	0.0723969	0.0119549
Chiropotes_satanas	3.53053	-0.0620629	-0.104082	0.0720659
Colobus_angolensis	3.91119	0.108876	0.0562976	-0.00592999
Colobus_guereza	3.9338	0.11468	0.0466403	-0.0189114
Dryopithecus_fontani	4.56221	-0.0903484	0.064319	0.0176249
Equatorius_africanus	4.29867	-0.0690183	0.0369879	0.00453319
Gorilla_beringei	4.94919	-0.0835077	0.0376765	-0.0988765
Gorilla_gorilla	4.92498	-0.0767252	0.0227729	-0.133601
Hispanopithecus_laietanus	4.52482	-0.0764902	0.0714069	-0.0329976
Homo_erectus	4.85583	-0.170172	0.0807489	0.118702
Homo_sapiens	4.79882	-0.128025	0.039837	0.0170484
Homunculus_patagonicus	3.62729	0.0126311	0.0732126	-0.0913891
Hoolock_hoolock	4.26408	-0.0523909	0.0454883	-0.00833758
Hylobates_agilis	4.25346	-0.0381295	0.0491702	0.00137345
Lagothrix_lagotricha	3.84096	0.032757	-0.121581	-0.00534671
Macaca_arctoides	4.29045	0.126464	0.076042	-0.0117335
Macaca_brunnescens	4.21134	0.11406	0.0578604	0.00522128
Macaca_fascicularis	4.08259	0.0888592	0.0671926	-0.0118187
Macaca_mulatta	4.15596	0.124005	0.0427184	-0.00505146
Macaca_nemestrina	4.42167	0.0577349	0.0611497	0.00537661
Macaca_nigra	4.2318	0.0846099	0.0781326	0.0488377
Macaca_tonkeana	4.43854	0.119915	0.065911	0.0172761
Mandrillus_sphinx	4.45938	0.0587331	0.0830622	0.0428282
Morotopithecus_bishopi	4.48017	-0.0558844	0.0657289	-0.00988297
Nasalis_larvatus	4.12424	0.0859	0.054515	0.0153136
Pan_paniscus	4.50511	-0.112504	0.0173232	-0.154302
Pan_troglodytes	4.57035	-0.100411	-0.000869871	-0.144706
Papio_anubis	4.33442	0.116599	0.0357981	0.0200291
Papio_hamadryas	4.33179	0.113541	0.0467839	0.0380501
Papio_ursinus	4.31561	0.104708	0.0503903	0.0159362
Paranthropus_robustus	4.7908	-0.145077	0.0536625	0.0850267
Piliocolobus_badius	3.8669	0.079891	0.0569841	-0.00157023
Pithecia_monachus	3.50455	-0.0324473	-0.0705141	0.0652353
Pithecia_pithecia	3.42103	-0.0665733	-0.0705654	0.022735
Pongo_pygmaeus	4.56852	-0.124321	0.018491	-0.093273
Proconsul_nyanzae	4.54434	-0.100888	0.0511985	0.0101627
Saimiri_boliviensis	3.16096	0.00735088	-0.0898867	0.0416365
Saimiri_sciureus	3.05225	0.0161637	-0.0927636	-0.00422974
Symphalangus_syndactylus	4.52049	-0.0671574	0.0843469	0.0279398
Victoriapithecus_macinnesi	3.6151	-0.0103576	0.0370303	0.0178928
evolutionary optima
a	3.69536	-0.003707317 0.06112873 -0.035363939	0.0611287	-0.0353639
b	3.32507	0.0490662	-0.121656	-0.0334234
c	4.26678	0.0998672	0.0618353	0.014762
d	4.44444	-0.0687922	0.0585424	0.00130226
e	4.71491	-0.0995175	0.018963	-0.124951
g	3.91918	-0.0168352	-0.0927865	0.0228106
h	3.48696	-0.0536947	-0.0817626	0.0533454
i	4.84068	-0.147737	0.0533477	0.0852674
j	3.28772	0.00950427	-0.0964609	0.0314654
l	3.88781	0.101138	0.0533348	-0.00880386

## Sheet: Supp Fig 2
Supplementary Figure 2 | Femoral shaft proportions in anthropoids
Genus	species	Museum	Specimen	max AP midshaft	max ML midshaft	AP/ML	Measurement note
Alouatta	palliata	USNM	240407	9	10.4	0.865385	Ruff, 2002
Alouatta	palliata	USNM	240410	9.64	10.65	0.905164	Ruff, 2002
Alouatta	palliata	USNM	257307	9.44	10.56	0.893939	Ruff, 2002
Alouatta	palliata	USNM	258309	7.88	9.09	0.866887	Ruff, 2002
Alouatta	palliata	USNM	282798	8	9.45	0.846561	Ruff, 2002
Alouatta	palliata	USNM	338104	9.91	10.75	0.92186	Ruff, 2002
Alouatta	palliata	USNM	338109	10.72	11.35	0.944493	Ruff, 2002
Alouatta	palliata	USNM	514973	9.42	10.57	0.891202	Ruff, 2002
Alouatta	palliata	USNM	514975	10.03	11.49	0.872933	Ruff, 2002
Alouatta	palliata	USNM	543117	11.02	11.19	0.984808	Ruff, 2002
Ateles	fusciceps	USNM	33815	10.844	12.909	0.840034	Hammond (this study)
Ateles	fusciceps	USNM	338113	12.807	14.193	0.902346	Hammond (this study)
Ateles	fusciceps	USNM	338114	11.766	14.567	0.807716	Hammond (this study)
Ateles	fusciceps	USNM	338116	11.676	12.113	0.963923	Hammond (this study)
Ateles	geoffroyi	USNM	244863	10.85	13.09	0.828877	Ruff, 2002
Ateles	geoffroyi	USNM	244869	10.84	11.25	0.963556	Ruff, 2002
Ateles	geoffroyi	USNM	276631	10.68	12.37	0.863379	Ruff, 2002
Ateles	geoffroyi	USNM	276657	11.21	13.18	0.850531	Ruff, 2002
Ateles	paniscus	ZMA	12517	13.132	15.086	0.870476	Hammond (this study)
Ateles	paniscus	ZMA	12518	13.526	14.533	0.930709	Hammond (this study)
Cebus	apella	FMNH	95465	8.523	9.5	0.897158	Hammond (this study)
Cebus	apella	FMNH	95470	8.608	9.117	0.94417	Hammond (this study)
Cebus	apella	FMNH	95472	6.973	7.535	0.925415	Hammond (this study)
Cebus	apella	FMNH	98044	8.734	8.795	0.993064	Hammond (this study)
Cebus	apella	USNM	270361	8.86	8.92	0.993274	Ruff, 2002
Cebus	apella	USNM	361020	7.9	8.61	0.917538	Ruff, 2002
Cebus	apella	USNM	396994	7.46	7.82	0.953964	Ruff, 2002
Cebus	apella	USNM	397258	7.11	7.18	0.990251	Ruff, 2002
Cebus	apella	USNM	397940	6.68	6.7	0.997015	Ruff, 2002
Cebus	apella	USNM	547900	6.5	6.85	0.948905	Ruff, 2002
Cercopithecus	mitis	USNM	452530	12.26	12.5	0.9808	Ruff, 2002
Cercopithecus	mitis	USNM	452531	9.024	8.899	1.01405	Hammond (this study)
Cercopithecus	mitis	USNM	452538	12.9	11.37	1.13456	Ruff, 2002
Cercopithecus	mitis	USNM	452547	11.37	12.09	0.940447	Ruff, 2002
Cercopithecus	mitis	USNM	452549	9.48	9.29	1.02045	Ruff, 2002
Cercopithecus	mitis	USNM	452550	8.41	8.61	0.976771	Ruff, 2002
Cercopithecus	mitis	USNM	452552	9.22	9.2	1.00217	Ruff, 2002
Cercopithecus	mitis	USNM	452553	10.83	10.61	1.02074	Ruff, 2002
Cercopithecus	mitis	USNM	452556	9.15	9.76	0.9375	Ruff, 2002
Cercopithecus	mitis	USNM	452557	8.984	8.107	1.10818	Hammond (this study)
Chlorocebus	aethiops pygerythrus	USNM	452596	9.05	8.45	1.07101	Ruff, 2002
Chlorocebus	aethiops pygerythrus	USNM	452597	8.74	8.83	0.989807	Ruff, 2002
Chlorocebus	aethiops pygerythrus	USNM	452601	8.09	8.84	0.915158	Ruff, 2002
Chlorocebus	aethiops pygerythrus	USNM	452602	8.67	8.44	1.02725	Ruff, 2002
Chlorocebus	aethiops pygerythrus	USNM	452605	8.9	9.03	0.985604	Ruff, 2002
Chlorocebus	aethiops pygerythrus	USNM	452606	11.24	11.36	0.989437	Ruff, 2002
Chlorocebus	aethiops pygerythrus	USNM	452609	8.38	8.17	1.0257	Ruff, 2002
Chlorocebus	aethiops pygerythrus	USNM	452610	8.6	9.35	0.919786	Ruff, 2002
Chlorocebus	aethiops pygerythrus	USNM	452611	9.95	9.82	1.01324	Ruff, 2002
Chlorocebus	aethiops pygerythrus	USNM	469905	8.93	9.63	0.92731	Ruff, 2002
Colobus	guereza	USNM	452624	11.4	11.85	0.962025	Ruff, 2002
Colobus	guereza	USNM	452625	12.5	13.15	0.95057	Ruff, 2002
Colobus	guereza	USNM	452628	12.2	12.1	1.00826	Ruff, 2002
Colobus	guereza	USNM	452629	12.4	12.5	0.992	Ruff, 2002
Colobus	guereza	USNM	452631	12.1	12.15	0.995885	Ruff, 2002
Colobus	guereza	USNM	452632	11	11.2	0.982143	Ruff, 2002
Colobus	guereza	USNM	452633	10.7	10.75	0.995349	Ruff, 2002
Colobus	guereza	USNM	452635	13.6	13.45	1.01115	Ruff, 2002
Colobus	guereza	USNM	452636	11.4	11.4	1	Ruff, 2002
Colobus	guereza	USNM	452643	12	12.05	0.995851	Ruff, 2002
Gorilla	beringei	MCZ	38017	33.198	44.478	0.746391	Hammond (this study)
Gorilla	beringei	USNM	239883	34.7	39.35	0.88183	Ruff, 2002
Gorilla	beringei	USNM	395636	33.9	37.8	0.896825	Ruff, 2002
Gorilla	beringei	USNM	396935	26.6	29.7	0.895623	Ruff, 2002
Gorilla	beringei	USNM	397351	36.13	41.68	0.866843	Ruff, 2002
Gorilla	beringei	USNM	545038	31.8	35.5	0.895775	Ruff, 2002
Gorilla	beringei	USNM	545042	28.5	31.4	0.907643	Ruff, 2002
Gorilla	beringei	USNM	545045	28.2	30.05	0.938436	Ruff, 2002
Gorilla	beringei	USNM	545046	25	27.4	0.912409	Ruff, 2002
Gorilla	gorilla	CMNH	1057	30.374	38.65	0.785873	Hammond (this study)
Gorilla	gorilla	CMNH	1710	22.549	29.594	0.761945	Hammond (this study)
Gorilla	gorilla	CMNH	1846	30.835	38.363	0.803769	Hammond (this study)
Gorilla	gorilla	CMNH	1994	34.383	44.903	0.765717	Hammond (this study)
Gorilla	gorilla	USNM	174698	22.8	26.1	0.873563	Ruff, 2002
Gorilla	gorilla	USNM	174722	30.8	36.15	0.852006	Ruff, 2002
Gorilla	gorilla	USNM	174723	31.2	35.65	0.875175	Ruff, 2002
Gorilla	gorilla	USNM	176225	28.9	35.6	0.811798	Ruff, 2002
Gorilla	gorilla	USNM	220325	29.3	35.35	0.828854	Ruff, 2002
Gorilla	gorilla	USNM	297857	31.13	40.49	0.768832	Ruff, 2002
Hylobates	lar	MCZ	41412	9.863	9.83	1.00336	Hammond (this study)
Hylobates	lar	MCZ	41414	9.63	9.165	1.05074	Hammond (this study)
Hylobates	lar	MCZ	41440	9.427	8.91	1.05802	Hammond (this study)
Hylobates	lar	MCZ	41445	8.918	9.905	0.900353	Hammond (this study)
Hylobates	lar	USNM	49463	9.14	10.02	0.912176	Ruff, 2002
Hylobates	lar	USNM	260590	10.38	10.08	1.02976	Ruff, 2002
Hylobates	lar	USNM	271047	9.48	9.32	1.01717	Ruff, 2002
Hylobates	muelleri	MCZ	37373	9.44	9.38	1.0064	Hammond (this study)
Hylobates	muelleri	MCZ	37379	9.221	8.685	1.06172	Hammond (this study)
Hylobates	muelleri	MCZ	37381	9.705	9.565	1.01464	Hammond (this study)
Hylobates	muelleri	MCZ	37382	9.02	10.64	0.847744	Hammond (this study)
Macaca	fascicularis	MCZ	25724	8.092	8.01	1.01024	Hammond (this study)
Macaca	fascicularis	MCZ	35652	6.618	7.061	0.937261	Hammond (this study)
Macaca	fascicularis	USNM	271168	8.996	8.599	1.04617	Hammond (this study)
Macaca	fascicularis	USNM	344989	7.353	8.393	0.876087	Hammond (this study)
Macaca	fascicularis	USNM	537029	8.13	7.62	1.06693	Ruff, 2002
Macaca	fascicularis	USNM	537030	6.65	7.52	0.884309	Ruff, 2002
Macaca	cf. fascicularis	USNM	156291	10.72	10.01	1.07093	Ruff, 2002
Macaca	cf. fascicularis	USNM	271168	8.95	9.1	0.983516	Ruff, 2002
Macaca	cf. fascicularis	USNM	308725	8.66	9.33	0.928189	Ruff, 2002
Macaca	cf. fascicularis	USNM	573504	10.28	9.55	1.07644	Ruff, 2002
Nasalis	larvatus	MCZ	37327	14.556	15.138	0.961554	Hammond (this study)
Nasalis	larvatus	MCZ	37329	15.294	15.17	1.00817	Hammond (this study)
Nasalis	larvatus	MCZ	37330	16.029	15.627	1.02572	Hammond (this study)
Nasalis	larvatus	MCZ	37343	10.7	12.012	0.890776	Hammond (this study)
Nasalis	larvatus	MCZ	41559	12.086	11.716	1.03158	Hammond (this study)
Nasalis	larvatus	USNM	198276	15.36	14.63	1.0499	Ruff, 2002
Nasalis	larvatus	USNM	399070	13.68	14.16	0.966102	Ruff, 2002
Nasalis	larvatus	USNM	399070	12.397	12.868	0.963398	Hammond (this study)
Nasalis	larvatus	USNM	536050	12.2	12.58	0.969793	Ruff, 2002
Pan	troglodytes	USNM	176226	18	20.05	0.897756	Ruff, 2002
Pan	troglodytes	USNM	176227	20.9	21.9	0.954338	Ruff, 2002
Pan	troglodytes	USNM	176228	24	25.2	0.952381	Ruff, 2002
Pan	troglodytes	USNM	176229	25.2	26.65	0.945591	Ruff, 2002
Pan	troglodytes	USNM	220062	20.5	21.25	0.964706	Ruff, 2002
Pan	troglodytes	USNM	220063	21.2	22.55	0.940133	Ruff, 2002
Pan	troglodytes	USNM	220064	20.36	21.94	0.927985	Ruff, 2002
Pan	troglodytes	USNM	220065	23.3	25	0.932	Ruff, 2002
Pan	troglodytes	USNM	220326	21	23.9	0.878661	Ruff, 2002
Pan	troglodytes	USNM	220327	23	22.55	1.01996	Ruff, 2002
Pan	troglodytes	USNM	236971	18.4	19.6	0.938776	Ruff, 2002
Pan	troglodytes	USNM	256973	24.41	21.36	1.14279	Ruff, 2002
Pan	troglodytes	USNM	395820	22.4	23.35	0.959315	Ruff, 2002
Pan	troglodytes	USNM	477333	19.6	21.05	0.931116	Ruff, 2002
Pan	troglodytes	USNM	481803	21.2	25.1	0.844622	Ruff, 2002
Pan	troglodytes	USNM	481804	20.1	22.2	0.905405	Ruff, 2002
Papio	anubis	USNM	162899	16.43	17.25	0.952464	Ruff, 2002
Papio	anubis	USNM	236976	17.98	18.58	0.967707	Ruff, 2002
Papio	anubis	USNM	239734	15.77	15.8	0.998101	Ruff, 2002
Papio	anubis	USNM	354988	17.88	16.22	1.10234	Ruff, 2002
Papio	anubis	USNM	354989	18.64	17.42	1.07003	Ruff, 2002
Papio	anubis	USNM	354992	12.91	13.15	0.981749	Ruff, 2002
Papio	anubis	USNM	384227	15.14	16.07	0.942128	Ruff, 2002
Papio	anubis	USNM	384228	15.97	16.84	0.948337	Ruff, 2002
Papio	anubis	USNM	395438	13.87	14.23	0.974701	Ruff, 2002
Papio	anubis	USNM	395440	18.55	17.74	1.04566	Ruff, 2002
Papio	anubis	USNM	395441	13.04	13.23	0.985639	Ruff, 2002
Papio	anubis	USNM	397476	14.28	13.24	1.07855	Ruff, 2002
Pongo	abelii	USNM	143590	18.9	20.5	0.921951	Ruff, 2002
Pongo	abelii	USNM	143593	18.8	21.25	0.884706	Ruff, 2002
Pongo	abelii	USNM	143596	18.27	20.62	0.886033	Ruff, 2002
Pongo	abelii	USNM	143598	17.72	21.46	0.825722	Ruff, 2002
Pongo	abelii	USNM	143601	15	16.65	0.900901	Ruff, 2002
Pongo	abelii	USNM	143602	16.64	20.01	0.831584	Ruff, 2002
Pongo	abelii	USNM	143603	14.54	17.5	0.830857	Ruff, 2002
Pongo	abelii	USNM	270807	15.1	18.1	0.834254	Ruff, 2002
Pongo	pygmaeus	USNM	142169	18.5	20.2	0.915842	Ruff, 2002
Pongo	pygmaeus	USNM	142170	16.49	19.13	0.861997	Ruff, 2002
Pongo	pygmaeus	USNM	145300	15.6	20.28	0.769231	Ruff, 2002
Pongo	pygmaeus	USNM	145301	20.2	24.35	0.829569	Ruff, 2002
Pongo	pygmaeus	USNM	145302	16.9	19.1	0.884817	Ruff, 2002
Pongo	pygmaeus	USNM	145304	20.1	25.05	0.802395	Ruff, 2002
Pongo	pygmaeus	USNM	145305	21.3	24.8	0.858871	Ruff, 2002
Pongo	pygmaeus	USNM	145306	17.63	22.03	0.800272	Ruff, 2002
Pongo	pygmaeus	USNM	145308	18.4	19.7	0.93401	Ruff, 2002
Pongo	pygmaeus	USNM	145309	16.68	19.36	0.86157	Ruff, 2002
Pongo	pygmaeus	USNM	145310	20.3	23.3	0.871245	Ruff, 2002
Pongo	pygmaeus	USNM	153805	15.9	18.35	0.866485	Ruff, 2002
Pongo	pygmaeus	USNM	153822	15.1	16.15	0.934985	Ruff, 2002
Pongo	pygmaeus	USNM	153823	22.1	23.35	0.946467	Ruff, 2002
Symphalangus	syndactylus	USNM	141160	12.3	12.4	0.991935	Ruff, 2002
Symphalangus	syndactylus	USNM	141161	10.8	11.35	0.951542	Ruff, 2002
Symphalangus	syndactylus	USNM	141162	11.4	11.5	0.991304	Ruff, 2002
Symphalangus	syndactylus	USNM	143577	11.4	11.35	1.00441	Ruff, 2002
Symphalangus	syndactylus	USNM	143579	11.1	10.85	1.02304	Ruff, 2002
Symphalangus	syndactylus	USNM	143580	11.19	11.82	0.946701	Ruff, 2002
Symphalangus	syndactylus	USNM	271048	10.7	10.75	0.995349	Ruff, 2002
Symphalangus	syndactylus	USNM	283563	11.51	12.38	0.929725	Ruff, 2002
Symphalangus	syndactylus	USNM	395514	11.67	12.03	0.970075	Ruff, 2002
Symphalangus	syndactylus	USNM	519573	12.02	12.75	0.942745	Ruff, 2002
Aegytopithecus		DPC	DPC 5262	10	12	0.833333	Ankel-Simons et al., 1998
Aegytopithecus		DPC	DPC 2480	10	10.7	0.934579	Ankel-Simons et al., 1998
Aegytopithecus		DPC	DPC 8709	12	12.6	0.952381	Ankel-Simons et al., 1998
Australopithecus		ARCCH	AL 288-1	21.588	19.856	1.08723	Hammond (this study)
DPC 24466		DPC	DPC 24466	10.9	12.1	0.900826	Hammond (this study)
Ekembo		NMK	KNM-MW 13142A	19.4	22.6	0.858407	Ward et al., 1993
Epipliopithecus		NHMW	NHMW1970/1397/0023	10.5	11.5	0.913043	Ankel-Simons et al., 1998
Homo		NMK	KNM-ER 1481	22.811	24.567	0.928522	Hammond (this study)
Homonculus		MACN	MACN-A 5758	7.523	7.683	0.979175	Hammond (this study)
IPS18800		IPS	IPS18800	20.46	22.34	0.915846	Moyà-Solà et al., 2009
IPS41724		IPS	IPS41724	20.89	26.98	0.774277	Moyà-Solà et al., 2009
Moropithecus		MUZ	MUZ-M80	18.8	21.1	0.890995	MacLatchy et al., 2000
Victoriapithecus		NMK	KNM-MB 35518	9.068	9.265	0.978737	Hammond (this study)
References
Ankel-Simons, F., Fleagle, J. G. & Chatrath, P. S. Femoral anatomy of Aegyptopithecus zeuxis, an Early Oligocene anthropoid. Am. J. Phys. Anthropol. 106, 413-424, (1998).
MacLatchy, L., Gebo, D., Kityo, R. & Pilbeam, D. Postcranial functional morphology of Morotopithecus bishopi, with implications for the evolution of modern ape locomotion. J. Hum. Evol. 39, 159-183, (2000).
Moyà-Solà, S. et al. First partial face and upper dentition of the Middle Miocene hominoid Dryopithecus fontani from abocador de Can Mata (Vallès-Penedès Basin, Catalonia, NE Spain): taxonomic and phylogenetic implications. Am. J. Phys. Anthropol. 139, 126-145, (2009).
Ruff, C. B. Long bone articular and diaphyseal structure in Old World monkeys and apes. I: Locomotor effects. Am. J. Phys. Anthropol. 119, 305-342, (2002)
Ward, C. V., Walker, A., Teaford, M. F. & Odhiambo, I. Partial skeleton of Proconsul nyanzae from Mfangano Island, Kenya. Am. J. Phys. Anthropol. 90, 77-111, (1993).

## Sheet: Supp Fig. 5
Supplementary Figure 5 | Shape analysis of extant anthropoid proximal femora (fossils plotted post hoc)
museum	accession number	group1	group2	genus	species	bgPC1	bgPC2
RMCA	10057	Hominidae	Gorilla	Gorilla	Gorilla beringei	-0.0429768	-0.153582
RMCA	20086	Hominidae	Gorilla	Gorilla	Gorilla beringei	-0.0742488	-0.137262
RMCA	9291	Hominidae	Gorilla	Gorilla	Gorilla beringei	-0.0541798	-0.162193
RMCA	999	Hominidae	Gorilla	Gorilla	Gorilla beringei	-0.0425198	-0.154314
RMCA	27840	Hominidae	Gorilla	Gorilla	Gorilla beringei	-0.0696282	-0.159036
RMCA	1001	Hominidae	Gorilla	Gorilla	Gorilla beringei	-0.0564184	-0.13665
RMCA	18439	Hominidae	Gorilla	Gorilla	Gorilla beringei	-0.0501297	-0.146633
RMCA	15290	Hominidae	Gorilla	Gorilla	Gorilla beringei	-0.0671025	-0.122061
RMCA	27755	Hominidae	Gorilla	Gorilla	Gorilla beringei	-0.0720467	-0.116836
RMCA	17785	Hominidae	Gorilla	Gorilla	Gorilla beringei	-0.0594961	-0.141931
RMCA	27839	Hominidae	Gorilla	Gorilla	Gorilla beringei	-0.0707321	-0.149776
RMCA	20085	Hominidae	Gorilla	Gorilla	Gorilla beringei	-0.0604054	-0.15793
RMCA	1000	Hominidae	Gorilla	Gorilla	Gorilla beringei	-0.0448155	-0.130977
RMCA	8187	Hominidae	Gorilla	Gorilla	Gorilla beringei	-0.0481388	-0.150968
RMCA	994	Hominidae	Gorilla	Gorilla	Gorilla beringei	-0.0650021	-0.173871
RMCA	995	Hominidae	Gorilla	Gorilla	Gorilla beringei	-0.0359007	-0.141007
RMCA	812	Hominidae	Gorilla	Gorilla	Gorilla beringei	-0.0896192	-0.127338
RMCA	813	Hominidae	Gorilla	Gorilla	Gorilla beringei	-0.0230717	-0.137459
RMCA	807	Hominidae	Gorilla	Gorilla	Gorilla beringei	-0.0424334	-0.156143
RMCA	27222	Hominidae	Gorilla	Gorilla	Gorilla beringei	-0.0607492	-0.131961
RMCA	9405	Hominidae	Gorilla	Gorilla	Gorilla beringei	-0.0650228	-0.135261
RMCA	2263	Hominidae	Gorilla	Gorilla	Gorilla beringei	-0.0558349	-0.131278
RMCA	8607	Hominidae	Gorilla	Gorilla	Gorilla beringei	-0.0337716	-0.103703
RMCA	2260	Hominidae	Gorilla	Gorilla	Gorilla beringei	-0.0374954	-0.124771
RMCA	2258	Hominidae	Gorilla	Gorilla	Gorilla beringei	-0.0103202	-0.0956726
RMCA	2257	Hominidae	Gorilla	Gorilla	Gorilla beringei	-0.00484395	-0.107332
PCM	28	Hominidae	Gorilla	Gorilla	Gorilla gorilla	-0.0405959	-0.132192
PCM	138	Hominidae	Gorilla	Gorilla	Gorilla gorilla	-0.0883329	-0.125979
PCM	136	Hominidae	Gorilla	Gorilla	Gorilla gorilla	-0.0487928	-0.152859
PCM	135	Hominidae	Gorilla	Gorilla	Gorilla gorilla	-0.0341474	-0.163412
PCM	96	Hominidae	Gorilla	Gorilla	Gorilla gorilla	-0.0642074	-0.12878
PCM	89	Hominidae	Gorilla	Gorilla	Gorilla gorilla	-0.0860584	-0.141015
PCM	300	Hominidae	Gorilla	Gorilla	Gorilla gorilla	-0.112242	-0.12381
PCM	183	Hominidae	Gorilla	Gorilla	Gorilla gorilla	-0.0882181	-0.134264
PCM	174	Hominidae	Gorilla	Gorilla	Gorilla gorilla	-0.105053	-0.113716
PCM	150	Hominidae	Gorilla	Gorilla	Gorilla gorilla	-0.0514552	-0.157807
PCM	139	Hominidae	Gorilla	Gorilla	Gorilla gorilla	-0.107528	-0.115641
PCM	687	Hominidae	Gorilla	Gorilla	Gorilla gorilla	-0.0875476	-0.12631
PCM	490	Hominidae	Gorilla	Gorilla	Gorilla gorilla	-0.0586044	-0.146692
PCM	470	Hominidae	Gorilla	Gorilla	Gorilla gorilla	-0.0621438	-0.156732
PCM	461	Hominidae	Gorilla	Gorilla	Gorilla gorilla	-0.0787392	-0.139203
PCM	372	Hominidae	Gorilla	Gorilla	Gorilla gorilla	-0.122445	-0.124665
PCM	340	Hominidae	Gorilla	Gorilla	Gorilla gorilla	-0.0866272	-0.132088
PCM	329	Hominidae	Gorilla	Gorilla	Gorilla gorilla	-0.0458741	-0.158738
PCM	690	Hominidae	Gorilla	Gorilla	Gorilla gorilla	-0.0243276	-0.117745
PCM	696	Hominidae	Gorilla	Gorilla	Gorilla gorilla	-0.0835495	-0.11592
PCM	720	Hominidae	Gorilla	Gorilla	Gorilla gorilla	-0.0201306	-0.132227
PCM	786	Hominidae	Gorilla	Gorilla	Gorilla gorilla	-0.0524458	-0.156796
PCM	766	Hominidae	Gorilla	Gorilla	Gorilla gorilla	-0.0707425	-0.15089
PCM	755	Hominidae	Gorilla	Gorilla	Gorilla gorilla	-0.0294331	-0.151247
PCM	729	Hominidae	Gorilla	Gorilla	Gorilla gorilla	-0.0528703	-0.130441
PCM	932	Hominidae	Gorilla	Gorilla	Gorilla gorilla	-0.0441123	-0.123424
PCM	902	Hominidae	Gorilla	Gorilla	Gorilla gorilla	-0.0192448	-0.141481
PCM	879	Hominidae	Gorilla	Gorilla	Gorilla gorilla	-0.025666	-0.182601
PCM	877	Hominidae	Gorilla	Gorilla	Gorilla gorilla	-0.0757874	-0.131114
PCM	875	Hominidae	Gorilla	Gorilla	Gorilla gorilla	-0.0384235	-0.141706
PCM	856	Hominidae	Gorilla	Gorilla	Gorilla gorilla	-0.0766423	-0.16128
PCM	840	Hominidae	Gorilla	Gorilla	Gorilla gorilla	-0.0566065	-0.138603
PCM	835	Hominidae	Gorilla	Gorilla	Gorilla gorilla	-0.0198175	-0.160451
PCM	799	Hominidae	Gorilla	Gorilla	Gorilla gorilla	-0.0648017	-0.13443
PCM	42	Hominidae	Gorilla	Gorilla	Gorilla gorilla	-0.0850145	-0.124601
PCM	95	Hominidae	Gorilla	Gorilla	Gorilla gorilla	-0.0640276	-0.164127
PCM	96	Hominidae	Gorilla	Gorilla	Gorilla gorilla	-0.0854401	-0.128424
PCM	98	Hominidae	Gorilla	Gorilla	Gorilla gorilla	-0.078872	-0.153156
PCM	33	Hominidae	Gorilla	Gorilla	Gorilla gorilla	-0.0786353	-0.14375
PCM	99	Hominidae	Gorilla	Gorilla	Gorilla gorilla	-0.0684857	-0.119822
PCM	105	Hominidae	Gorilla	Gorilla	Gorilla gorilla	-0.0492784	-0.16168
PCM	229	Hominidae	Gorilla	Gorilla	Gorilla gorilla	-0.0265262	-0.115718
PCM	230	Hominidae	Gorilla	Gorilla	Gorilla gorilla	-0.0643143	-0.114304
PCM	962	Hominidae	Gorilla	Gorilla	Gorilla gorilla	-0.0207118	-0.132137
PCM	106	Hominidae	Gorilla	Gorilla	Gorilla gorilla	-0.0566439	-0.138985
PCM	123	Hominidae	Gorilla	Gorilla	Gorilla gorilla	-0.0832098	-0.11288
PCM	130	Hominidae	Gorilla	Gorilla	Gorilla gorilla	-0.0604157	-0.12292
PCM	17	Hominidae	Gorilla	Gorilla	Gorilla gorilla	-0.0592582	-0.123103
PCM	32	Hominidae	Gorilla	Gorilla	Gorilla gorilla	-0.0753407	-0.0877258
PCM	65	Hominidae	Gorilla	Gorilla	Gorilla gorilla	-0.0605749	-0.102546
RMCA	17202	Hominidae	Gorilla	Gorilla	Gorilla gorilla	-0.0886367	-0.140747
NHM A	8-0325	Hominidae	Homo	Homo	Homo sapiens	-0.0477052	-0.0725588
NHM A	8-0330	Hominidae	Homo	Homo	Homo sapiens	-0.0888962	-0.110452
NHM A	8-0331	Hominidae	Homo	Homo	Homo sapiens	-0.0920548	-0.118214
NHM A	8-0327	Hominidae	Homo	Homo	Homo sapiens	-0.0996218	-0.13401
NHM A	8-0323	Hominidae	Homo	Homo	Homo sapiens	-0.0820325	-0.116246
NHM A	8-0324	Hominidae	Homo	Homo	Homo sapiens	-0.0787882	-0.10762
NHM A	8-0305	Hominidae	Homo	Homo	Homo sapiens	-0.077305	-0.0975623
NHM A	202	Hominidae	Homo	Homo	Homo sapiens	-0.110441	-0.0764838
NHM A	8-0307	Hominidae	Homo	Homo	Homo sapiens	-0.105203	-0.131161
NHM A	8-0306	Hominidae	Homo	Homo	Homo sapiens	-0.10593	-0.116236
NHM A	8-035	Hominidae	Homo	Homo	Homo sapiens	-0.134003	-0.115448
NHM A	8-006	Hominidae	Homo	Homo	Homo sapiens	-0.080173	-0.0795316
NHM A	8-0303	Hominidae	Homo	Homo	Homo sapiens	-0.069148	-0.110669
NHM A	8-004	Hominidae	Homo	Homo	Homo sapiens	-0.0643534	-0.143536
NHM A	8-0321	Hominidae	Homo	Homo	Homo sapiens	-0.0574506	-0.123315
NHM A	8-0328	Hominidae	Homo	Homo	Homo sapiens	-0.07583	-0.137377
NHM A	8-0329	Hominidae	Homo	Homo	Homo sapiens	-0.0405591	-0.128
NHM A	8-005	Hominidae	Homo	Homo	Homo sapiens	-0.0829029	-0.108605
NHM A	8-0206	Hominidae	Homo	Homo	Homo sapiens	-0.0421117	-0.124933
NHM A	8-0304	Hominidae	Homo	Homo	Homo sapiens	-0.0877125	-0.157175
NHM A	8-001	Hominidae	Homo	Homo	Homo sapiens	-0.0735153	-0.118874
NHM A	8-0301	Hominidae	Homo	Homo	Homo sapiens	-0.0648872	-0.163178
NHM A	203	Hominidae	Homo	Homo	Homo sapiens	-0.0689821	-0.140128
NHM A	8-0302	Hominidae	Homo	Homo	Homo sapiens	-0.0917027	-0.124151
NHM A	201	Hominidae	Homo	Homo	Homo sapiens	-0.0742318	-0.157128
NHM A	618221	Hominidae	Homo	Homo	Homo sapiens	-0.0399273	-0.121857
NHM A	8-0332	Hominidae	Homo	Homo	Homo sapiens	-0.0795429	-0.118608
NHM A	655261	Hominidae	Homo	Homo	Homo sapiens	-0.0644631	-0.112083
NHM A	905141	Hominidae	Homo	Homo	Homo sapiens	-0.067427	-0.133041
NHM A	20-7353	Hominidae	Homo	Homo	Homo sapiens	-0.047345	-0.139958
NHM A	20-0902	Hominidae	Homo	Homo	Homo sapiens	-0.0823485	-0.124878
NHM A	20-7342	Hominidae	Homo	Homo	Homo sapiens	-0.00687128	-0.158463
NHM A	20-7305	Hominidae	Homo	Homo	Homo sapiens	-0.0447582	-0.128418
NHM A	20-0133	Hominidae	Homo	Homo	Homo sapiens	-0.0341378	-0.118759
NHM A	20-7174	Hominidae	Homo	Homo	Homo sapiens	-0.0699889	-0.111865
NHM A	20-4201	Hominidae	Homo	Homo	Homo sapiens	-0.0779872	-0.156778
NHM A	20-1701	Hominidae	Homo	Homo	Homo sapiens	-0.0970489	-0.14919
NHM A	20-8549	Hominidae	Homo	Homo	Homo sapiens	-0.0664108	-0.120353
NHM A	9811121	Hominidae	Homo	Homo	Homo sapiens	-0.0350981	-0.123054
NHM A	605	Hominidae	Homo	Homo	Homo sapiens	-0.106424	-0.115282
NHM A	20-4202	Hominidae	Homo	Homo	Homo sapiens	-0.086384	-0.122851
NHM A	604	Hominidae	Homo	Homo	Homo sapiens	-0.0725245	-0.126448
NHM A	8812101	Hominidae	Homo	Homo	Homo sapiens	-0.051385	-0.107486
NHM A	11380	Hominidae	Homo	Homo	Homo sapiens	-0.08108	-0.100566
UCP	199	Hominidae	Homo	Homo	Homo sapiens	-0.0471421	-0.114902
UCP	200	Hominidae	Homo	Homo	Homo sapiens	-0.0472198	-0.104547
UCP	385	Hominidae	Homo	Homo	Homo sapiens	-0.0503043	-0.142477
UCP	390	Hominidae	Homo	Homo	Homo sapiens	-0.0558225	-0.109165
UCP	395	Hominidae	Homo	Homo	Homo sapiens	-0.099561	-0.110917
UCP	394	Hominidae	Homo	Homo	Homo sapiens	-0.0561077	-0.106715
UCP	373	Hominidae	Homo	Homo	Homo sapiens	-0.0446872	-0.0876601
UCP	112	Hominidae	Homo	Homo	Homo sapiens	-0.0283981	-0.117269
UCP	246	Hominidae	Homo	Homo	Homo sapiens	-0.049289	-0.123199
UCP	107	Hominidae	Homo	Homo	Homo sapiens	-0.0831061	-0.0951995
UCP	220	Hominidae	Homo	Homo	Homo sapiens	-0.0531375	-0.129317
UCP	565	Hominidae	Homo	Homo	Homo sapiens	-0.0855079	-0.135848
UCP	412	Hominidae	Homo	Homo	Homo sapiens	-0.09616	-0.105485
AMNH A	9810	Hominidae	Homo	Homo	Homo sapiens	-0.039927	-0.146674
AMNH A	986	Hominidae	Homo	Homo	Homo sapiens	-0.0391627	-0.120037
AMNH A	988	Hominidae	Homo	Homo	Homo sapiens	-0.00927367	-0.0808066
AMNH A	984	Hominidae	Homo	Homo	Homo sapiens	-0.0165048	-0.111214
AMNH A	9811	Hominidae	Homo	Homo	Homo sapiens	-0.0643359	-0.115105
AMNH A	9813	Hominidae	Homo	Homo	Homo sapiens	-0.0824652	-0.118758
AMNH A	9849	Hominidae	Homo	Homo	Homo sapiens	-0.0173477	-0.133765
AMNH A	9846	Hominidae	Homo	Homo	Homo sapiens	-0.0230051	-0.0977454
AMNH A	9855	Hominidae	Homo	Homo	Homo sapiens	-0.0822701	-0.115912
AMNH A	9856	Hominidae	Homo	Homo	Homo sapiens	-0.0427967	-0.10742
AMNH A	99.1-83	Hominidae	Homo	Homo	Homo sapiens	-0.0774705	-0.115001
AMNH A	99.1-91	Hominidae	Homo	Homo	Homo sapiens	-0.0905158	-0.156644
AMNH A	99.1-102	Hominidae	Homo	Homo	Homo sapiens	-0.0719916	-0.122633
AMNH A	99.1-103	Hominidae	Homo	Homo	Homo sapiens	-0.0714584	-0.115785
AMNH A	99.1-105	Hominidae	Homo	Homo	Homo sapiens	-0.0596127	-0.163562
AMNH A	99.1-111	Hominidae	Homo	Homo	Homo sapiens	-0.0635665	-0.114398
AMNH A	99.1-165	Hominidae	Homo	Homo	Homo sapiens	-0.0736093	-0.145456
AMNH A	99.1-166	Hominidae	Homo	Homo	Homo sapiens	-0.045834	-0.0922232
AMNH A	99.1-168	Hominidae	Homo	Homo	Homo sapiens	-0.0774482	-0.0995408
AMNH A	99.1-181	Hominidae	Homo	Homo	Homo sapiens	-0.0561079	-0.123657
AMNH A	99.1-196	Hominidae	Homo	Homo	Homo sapiens	-0.0195583	-0.135724
AMNH A	99.1-198	Hominidae	Homo	Homo	Homo sapiens	-0.0870641	-0.130006
AMNH A	99.1-200	Hominidae	Homo	Homo	Homo sapiens	-0.0825895	-0.116895
AMNH A	99.1-204	Hominidae	Homo	Homo	Homo sapiens	-0.0452901	-0.125131
AMNH A	99.1-225	Hominidae	Homo	Homo	Homo sapiens	-0.084004	-0.150516
AMNH A	99.1-228	Hominidae	Homo	Homo	Homo sapiens	-0.0154941	-0.136957
AMNH A	99.1-232	Hominidae	Homo	Homo	Homo sapiens	-0.0360547	-0.122522
AMNH A	99.1-233	Hominidae	Homo	Homo	Homo sapiens	-0.0408577	-0.101647
AMNH A	99.1-234	Hominidae	Homo	Homo	Homo sapiens	-0.052002	-0.119692
AMNH A	99.1-235	Hominidae	Homo	Homo	Homo sapiens	-0.0615537	-0.0691542
AMNH A	99.1-240	Hominidae	Homo	Homo	Homo sapiens	-0.0527881	-0.100683
AMNH A	99.1-241	Hominidae	Homo	Homo	Homo sapiens	-0.0953096	-0.0776307
AMNH A	99.1-339	Hominidae	Homo	Homo	Homo sapiens	-0.0450195	-0.115628
AMNH A	99.1-340	Hominidae	Homo	Homo	Homo sapiens	-0.0826621	-0.0801477
AMNH A	99.1-353	Hominidae	Homo	Homo	Homo sapiens	-0.0376169	-0.113563
AMNH A	99.1-357	Hominidae	Homo	Homo	Homo sapiens	-0.00645883	-0.112374
AMNH A	99.1-349	Hominidae	Homo	Homo	Homo sapiens	-0.0558602	-0.137358
AMNH A	99.1-359	Hominidae	Homo	Homo	Homo sapiens	-0.0691642	-0.133214
AMNH A	99.1-350	Hominidae	Homo	Homo	Homo sapiens	-0.0521254	-0.0849543
AMNH A	99.1-352	Hominidae	Homo	Homo	Homo sapiens	-0.112227	-0.114356
PCM	105	Hominidae	Pan	Pan	Pan troglodytes	-0.0994894	-0.11066
PCM	148	Hominidae	Pan	Pan	Pan troglodytes	-0.14047	-0.101982
PCM	155	Hominidae	Pan	Pan	Pan troglodytes	-0.0891198	-0.135381
PCM	78	Hominidae	Pan	Pan	Pan troglodytes	-0.119317	-0.157197
PCM	158	Hominidae	Pan	Pan	Pan troglodytes	-0.107988	-0.141266
PCM	86	Hominidae	Pan	Pan	Pan troglodytes	-0.0742514	-0.166766
PCM	249	Hominidae	Pan	Pan	Pan troglodytes	-0.100986	-0.159858
PCM	172	Hominidae	Pan	Pan	Pan troglodytes	-0.1105	-0.143324
PCM	169	Hominidae	Pan	Pan	Pan troglodytes	-0.152567	-0.14937
PCM	186	Hominidae	Pan	Pan	Pan troglodytes	-0.148391	-0.0852267
PCM	171	Hominidae	Pan	Pan	Pan troglodytes	-0.111693	-0.14914
PCM	184	Hominidae	Pan	Pan	Pan troglodytes	-0.125857	-0.130603
PCM	299	Hominidae	Pan	Pan	Pan troglodytes	-0.112851	-0.131355
PCM	272	Hominidae	Pan	Pan	Pan troglodytes	-0.102499	-0.141539
PCM	279	Hominidae	Pan	Pan	Pan troglodytes	-0.103589	-0.112729
PCM	254	Hominidae	Pan	Pan	Pan troglodytes	-0.129029	-0.0738887
PCM	277	Hominidae	Pan	Pan	Pan troglodytes	-0.109088	-0.128718
PCM	254	Hominidae	Pan	Pan	Pan troglodytes	-0.0918937	-0.147369
PCM	273	Hominidae	Pan	Pan	Pan troglodytes	-0.109978	-0.158946
PCM	401	Hominidae	Pan	Pan	Pan troglodytes	-0.0667687	-0.14708
PCM	352	Hominidae	Pan	Pan	Pan troglodytes	-0.107235	-0.137049
PCM	348	Hominidae	Pan	Pan	Pan troglodytes	-0.0956407	-0.13322
PCM	440	Hominidae	Pan	Pan	Pan troglodytes	-0.0949354	-0.141937
PCM	425	Hominidae	Pan	Pan	Pan troglodytes	-0.0925632	-0.0911933
PCM	424	Hominidae	Pan	Pan	Pan troglodytes	-0.117949	-0.116438
PCM	467	Hominidae	Pan	Pan	Pan troglodytes	-0.0915181	-0.148853
PCM	475	Hominidae	Pan	Pan	Pan troglodytes	-0.101329	-0.150759
PCM	498	Hominidae	Pan	Pan	Pan troglodytes	-0.142933	-0.12979
PCM	712	Hominidae	Pan	Pan	Pan troglodytes	-0.11595	-0.131459
PCM	724	Hominidae	Pan	Pan	Pan troglodytes	-0.0552352	-0.139831
PCM	988	Hominidae	Pan	Pan	Pan troglodytes	-0.0762989	-0.153675
PCM	62	Hominidae	Pan	Pan	Pan troglodytes	-0.101575	-0.128444
PCM	13	Hominidae	Pan	Pan	Pan troglodytes	-0.113523	-0.125397
PCM	206	Hominidae	Pan	Pan	Pan troglodytes	-0.1009	-0.12841
PCM	116	Hominidae	Pan	Pan	Pan troglodytes	-0.0809547	-0.146992
PCM	34	Hominidae	Pan	Pan	Pan troglodytes	-0.0761129	-0.129088
PCM	100	Hominidae	Pan	Pan	Pan troglodytes	-0.10129	-0.139547
PCM	228	Hominidae	Pan	Pan	Pan troglodytes	-0.103032	-0.132777
PCM	219	Hominidae	Pan	Pan	Pan troglodytes	-0.0987857	-0.148346
PCM	24	Hominidae	Pan	Pan	Pan troglodytes	-0.0837359	-0.124296
PCM	49	Hominidae	Pan	Pan	Pan troglodytes	-0.0903407	-0.115592
PCM	25	Hominidae	Pan	Pan	Pan troglodytes	-0.0768098	-0.130421
AMNH M	167344	Hominidae	Pan	Pan	Pan troglodytes	-0.0776571	-0.161768
NHM M	19019810	Hominidae	Pan	Pan	Pan troglodytes	-0.0519677	-0.10417
NHM M	19018984	Hominidae	Pan	Pan	Pan troglodytes	-0.0958806	-0.145546
RMCA	5892	Hominidae	Pan	Pan	Pan troglodytes	-0.112598	-0.13618
RMCA	780	Hominidae	Pan	Pan	Pan troglodytes	-0.0868253	-0.135349
RMCA	5891	Hominidae	Pan	Pan	Pan troglodytes	-0.0868437	-0.158713
RMCA	25534	Hominidae	Pan	Pan	Pan troglodytes	-0.0846802	-0.14054
RMCA	15350	Hominidae	Pan	Pan	Pan troglodytes	-0.0970049	-0.132864
RMCA	22925	Hominidae	Pan	Pan	Pan troglodytes	-0.107711	-0.143462
RMCA	29073	Hominidae	Pan	Pan	Pan troglodytes	-0.0745916	-0.117034
RMCA	17664	Hominidae	Pan	Pan	Pan troglodytes	-0.0960167	-0.138863
RMCA	30846	Hominidae	Pan	Pan	Pan troglodytes	-0.115268	-0.150238
RMCA	30847	Hominidae	Pan	Pan	Pan troglodytes	-0.035402	-0.156539
RMCA	29074	Hominidae	Pan	Pan	Pan troglodytes	-0.095004	-0.183764
RMCA	7004	Hominidae	Pan	Pan	Pan troglodytes	-0.0884836	-0.16824
RMCA	27697	Hominidae	Pan	Pan	Pan troglodytes	-0.109424	-0.137047
RMCA	19534	Hominidae	Pan	Pan	Pan troglodytes	-0.104798	-0.157695
RMCA	1048	Hominidae	Pan	Pan	Pan troglodytes	-0.0742253	-0.136711
RMCA	4188	Hominidae	Pan	Pan	Pan troglodytes	-0.0810185	-0.129916
RMCA	7426	Hominidae	Pan	Pan	Pan troglodytes	-0.112456	-0.114556
RMCA	2916	Hominidae	Pan	Pan	Pan troglodytes	-0.0913787	-0.174254
RMCA	11362	Hominidae	Pan	Pan	Pan troglodytes	-0.109538	-0.111338
RMCA	9239	Hominidae	Pan	Pan	Pan troglodytes	-0.0821741	-0.179878
RMCA	14579	Hominidae	Pan	Pan	Pan troglodytes	-0.101678	-0.132029
RMCA	1554	Hominidae	Pan	Pan	Pan troglodytes	-0.0649687	-0.156324
AMNH M	201588	Hominidae	Pan	Pan	Pan troglodytes	-0.10145	-0.164727
AMNH M	51393	Hominidae	Pan	Pan	Pan troglodytes	-0.0859533	-0.154716
AMNH M	51376	Hominidae	Pan	Pan	Pan troglodytes	-0.0939672	-0.184359
AMNH M	90190	Hominidae	Pan	Pan	Pan troglodytes	-0.0384605	-0.180569
RMCA	27698	Hominidae	Pan	Pan	Pan paniscus	-0.115945	-0.17868
RMCA	15293	Hominidae	Pan	Pan	Pan paniscus	-0.0813877	-0.144949
RMCA	29063	Hominidae	Pan	Pan	Pan paniscus	-0.0886074	-0.148897
RMCA	29045	Hominidae	Pan	Pan	Pan paniscus	-0.0735376	-0.157522
RMCA	29035	Hominidae	Pan	Pan	Pan paniscus	-0.0920047	-0.176206
RMCA	15296	Hominidae	Pan	Pan	Pan paniscus	-0.105538	-0.156411
RMCA	29042	Hominidae	Pan	Pan	Pan paniscus	-0.108372	-0.153142
RMCA	15295	Hominidae	Pan	Pan	Pan paniscus	-0.0807403	-0.166073
RMCA	27699	Hominidae	Pan	Pan	Pan paniscus	-0.0968472	-0.193428
RMCA	15294	Hominidae	Pan	Pan	Pan paniscus	-0.116914	-0.171381
RMCA	27696	Hominidae	Pan	Pan	Pan paniscus	-0.120731	-0.154904
RMCA	29052	Hominidae	Pan	Pan	Pan paniscus	-0.0739548	-0.155535
RMCA	29060	Hominidae	Pan	Pan	Pan paniscus	-0.0913999	-0.150253
RMCA	13202	Hominidae	Pan	Pan	Pan paniscus	-0.0881804	-0.180722
RMCA	29040	Hominidae	Pan	Pan	Pan paniscus	-0.0912807	-0.148099
RMCA	29044	Hominidae	Pan	Pan	Pan paniscus	-0.0962972	-0.146093
NHM M	1948761	Hominidae	Pongo	Pongo	Pongo pygmaeus	-0.0849003	-0.159322
NHM M	18451021	Hominidae	Pongo	Pongo	Pongo pygmaeus	-0.0946118	-0.139885
NHM M	1868162	Hominidae	Pongo	Pongo	Pongo pygmaeus	-0.121723	-0.111726
NHM M	19861082	Hominidae	Pongo	Pongo	Pongo pygmaeus	-0.0835026	-0.165935
NHM M	19861114	Hominidae	Pongo	Pongo	Pongo pygmaeus	-0.114389	-0.183453
NHM M	19861103	Hominidae	Pongo	Pongo	Pongo pygmaeus	-0.0871099	-0.128832
NHM M	19861097	Hominidae	Pongo	Pongo	Pongo pygmaeus	-0.0862275	-0.160273
NHM M	19391006	Hominidae	Pongo	Pongo	Pongo pygmaeus	-0.144975	-0.114584
NHM M	1976438	Hominidae	Pongo	Pongo	Pongo pygmaeus	-0.0532664	-0.179862
NHM M	194810251	Hominidae	Pongo	Pongo	Pongo pygmaeus	-0.106272	-0.136104
NHM M	1948992	Hominidae	Pongo	Pongo	Pongo pygmaeus	-0.113852	-0.154994
NHM M	19804102	Hominidae	Pongo	Pongo	Pongo pygmaeus	-0.121418	-0.127957
AMNH M	200900	Hominidae	Pongo	Pongo	Pongo pygmaeus	-0.0582706	-0.1489
AMNH M	98519	Hominidae	Pongo	Pongo	Pongo pygmaeus	-0.0745247	-0.161187
AMNH M	200898	Hominidae	Pongo	Pongo	Pongo pygmaeus	-0.0953044	-0.146831
AMNH M	140426	Hominidae	Pongo	Pongo	Pongo pygmaeus	-0.0903542	-0.15777
AMNH M	112720	Hylobatidae	Hylobatidae	Hoolock	Hoolock hoolock	-0.00239907	-0.0743187
AMNH M	80068	Hylobatidae	Hylobatidae	Hoolock	Hoolock hoolock	-0.00761442	-0.114526
AMNH M	112676	Hylobatidae	Hylobatidae	Hoolock	Hoolock hoolock	-0.0254232	-0.111416
AMNH M	83425	Hylobatidae	Hylobatidae	Hoolock	Hoolock hoolock	-0.0126661	-0.0855096
AMNH M	83420	Hylobatidae	Hylobatidae	Hoolock	Hoolock hoolock	-0.00968852	-0.0706768
AMNH M	83416	Hylobatidae	Hylobatidae	Hoolock	Hoolock hoolock	-0.0373341	-0.106018
AMNH M	83419	Hylobatidae	Hylobatidae	Hoolock	Hoolock hoolock	-0.0234585	-0.0896136
AMNH M	11092	Hylobatidae	Hylobatidae	Hoolock	Hoolock hoolock	0.0147168	-0.0841916
AMNH M	83423	Hylobatidae	Hylobatidae	Hoolock	Hoolock hoolock	-0.0121795	-0.0752511
AMNH M	103667	Hylobatidae	Hylobatidae	Hylobates	Hylobates agilis	0.000509166	-0.0911232
AMNH M	103664	Hylobatidae	Hylobatidae	Hylobates	Hylobates agilis	0.000642522	-0.0783973
AMNH M	106584	Hylobatidae	Hylobatidae	Symphalangus	Symphalangus syndactylus	0.0169556	-0.133617
AMNH M	106583	Hylobatidae	Hylobatidae	Symphalangus	Symphalangus syndactylus	0.0120812	-0.0999502
AMNH M	106581	Hylobatidae	Hylobatidae	Symphalangus	Symphalangus syndactylus	-0.000573054	-0.122285
AMNH M	14014	Cercopithecids	Cercopithecids	Cercopithecus	Cercopithecus mona	0.11769	-0.015395
AMNH M	17337	Cercopithecids	Cercopithecids	Cercopithecus	Cercopithecus mona	0.115235	0.0324887
AMNH M	52521	Cercopithecids	Cercopithecids	Cercopithecus	Cercopithecus mona	0.137499	0.00254847
AMNH M	52508	Cercopithecids	Cercopithecids	Cercopithecus	Cercopithecus mona	0.131944	0.00594383
AMNH M	52485	Cercopithecids	Cercopithecids	Cercopithecus	Cercopithecus mona	0.134152	-0.0182376
AMNH M	52482	Cercopithecids	Cercopithecids	Cercopithecus	Cercopithecus mona	0.123299	-0.0182755
AMNH M	86706	Cercopithecids	Cercopithecids	Cercopithecus	Cercopithecus mona	0.1256	-0.00906104
AMNH M	52142	Cercopithecids	Cercopithecids	Colobus	Colobus angolensis	0.0997102	0.00400164
AMNH M	52149	Cercopithecids	Cercopithecids	Colobus	Colobus angolensis	0.117083	-0.0220051
AMNH M	52151	Cercopithecids	Cercopithecids	Colobus	Colobus angolensis	0.115782	-0.0157296
AMNH M	52174	Cercopithecids	Cercopithecids	Colobus	Colobus angolensis	0.128454	0.0279114
AMNH M	99468	Cercopithecids	Cercopithecids	Colobus	Colobus guereza	0.11017	0.0259835
AMNH M	27711	Cercopithecids	Cercopithecids	Colobus	Colobus guereza	0.0766677	0.0197418
AMNH M	187392	Cercopithecids	Cercopithecids	Colobus	Colobus guereza	0.1216	0.0232339
AMNH M	52206	Cercopithecids	Cercopithecids	Colobus	Colobus guereza	0.134275	-0.0367338
AMNH M	112727	Cercopithecids	Cercopithecids	Macaca	Macaca arctoides	0.140028	-0.0111959
AMNH M	30614	Cercopithecids	Cercopithecids	Macaca	Macaca brunnescens	0.0736764	-0.0228692
AMNH M	30613	Cercopithecids	Cercopithecids	Macaca	Macaca brunnescens	0.136723	0.0162482
AMNH M	30612	Cercopithecids	Cercopithecids	Macaca	Macaca brunnescens	0.149803	0.0278296
AMNH M	30611	Cercopithecids	Cercopithecids	Macaca	Macaca brunnescens	0.118291	0.00471142
AMNH M	103659	Cercopithecids	Cercopithecids	Macaca	Macaca fascicularis	0.109516	-0.0229899
AMNH M	103654	Cercopithecids	Cercopithecids	Macaca	Macaca fascicularis	0.0978059	0.000164511
AMNH M	30620	Cercopithecids	Cercopithecids	Macaca	Macaca fascicularis	0.102899	-0.012902
AMNH M	175460	Cercopithecids	Cercopithecids	Macaca	Macaca fascicularis	0.113038	-0.0443666
AMNH M	185134	Cercopithecids	Cercopithecids	Macaca	Macaca fascicularis	0.105862	-0.00441094
AMNH M	43086	Cercopithecids	Cercopithecids	Macaca	Macaca mulatta	0.11676	0.0190849
AMNH M	12795	Cercopithecids	Cercopithecids	Macaca	Macaca nemestrina	0.0746342	-0.0478923
AMNH M	106563	Cercopithecids	Cercopithecids	Macaca	Macaca nemestrina	0.0673952	-0.0302923
AMNH M	119514	Cercopithecids	Cercopithecids	Macaca	Macaca nemestrina	0.0916184	-0.0214378
AMNH M	106564	Cercopithecids	Cercopithecids	Macaca	Macaca nemestrina	0.106578	-0.00643917
AMNH M	87278	Cercopithecids	Cercopithecids	Macaca	Macaca nemestrina	0.0680996	0.00906829
AMNH M	30579	Cercopithecids	Cercopithecids	Macaca	Macaca nigra	0.120098	-0.0107382
AMNH M	153405	Cercopithecids	Cercopithecids	Macaca	Macaca tonkeana	0.134333	0.0260726
AMNH M	153401	Cercopithecids	Cercopithecids	Macaca	Macaca tonkeana	0.14184	0.0237751
AMNH M	153402	Cercopithecids	Cercopithecids	Macaca	Macaca tonkeana	0.151392	0.040092
AMNH M	152905	Cercopithecids	Cercopithecids	Macaca	Macaca tonkeana	0.141384	-0.0369035
AMNH M	152906	Cercopithecids	Cercopithecids	Macaca	Macaca tonkeana	0.112514	0.0154447
AMNH M	152908	Cercopithecids	Cercopithecids	Macaca	Macaca tonkeana	0.112288	0.000533919
AMNH M	60160	Cercopithecids	Cercopithecids	Macaca	Macaca tonkeana	0.13205	0.00487647
AMNH M	89361	Cercopithecids	Cercopithecids	Mandrillus	Mandrillus sphinx	0.101427	-0.00445449
AMNH M	89364	Cercopithecids	Cercopithecids	Mandrillus	Mandrillus sphinx	0.129942	-0.0242997
AMNH M	89365	Cercopithecids	Cercopithecids	Mandrillus	Mandrillus sphinx	0.0905142	-0.0483695
AMNH M	89357	Cercopithecids	Cercopithecids	Mandrillus	Mandrillus sphinx	0.103772	-0.0373438
AMNH M	170366	Cercopithecids	Cercopithecids	Mandrillus	Mandrillus sphinx	0.0949407	-0.0206176
AMNH M	170364	Cercopithecids	Cercopithecids	Mandrillus	Mandrillus sphinx	0.0992459	-0.0193205
AMNH M	106273	Cercopithecids	Cercopithecids	Nasalis	Nasalis larvatus	0.130041	-0.00544113
AMNH M	106272	Cercopithecids	Cercopithecids	Nasalis	Nasalis larvatus	0.0851379	-0.00520302
AMNH M	28255	Cercopithecids	Cercopithecids	Nasalis	Nasalis larvatus	0.0877084	-0.0056405
AMNH M	106274	Cercopithecids	Cercopithecids	Nasalis	Nasalis larvatus	0.0982333	-0.00375058
AMNH M	106275	Cercopithecids	Cercopithecids	Nasalis	Nasalis larvatus	0.115188	-0.0120096
AMNH M	103671	Cercopithecids	Cercopithecids	Nasalis	Nasalis larvatus	0.109107	-0.0333436
AMNH M	103670	Cercopithecids	Cercopithecids	Nasalis	Nasalis larvatus	0.109923	0.0215039
AMNH M	103669	Cercopithecids	Cercopithecids	Nasalis	Nasalis larvatus	0.0627884	0.0390249
AMNH M	51380	Cercopithecids	Cercopithecids	Papio	Papio anubis	0.114923	0.0194935
AMNH M	52668	Cercopithecids	Cercopithecids	Papio	Papio anubis	0.102957	0.0456199
AMNH M	82096	Cercopithecids	Cercopithecids	Papio	Papio hamadryas	0.122733	0.0362229
AMNH M	82097	Cercopithecids	Cercopithecids	Papio	Papio hamadryas	0.109485	0.0245493
AMNH M	216251	Cercopithecids	Cercopithecids	Papio	Papio ursinus	0.110672	0.00710098
AMNH M	80771	Cercopithecids	Cercopithecids	Papio	Papio ursinus	0.0693098	-0.00582033
AMNH M	80774	Cercopithecids	Cercopithecids	Papio	Papio ursinus	0.130273	-0.0107456
AMNH M	216249	Cercopithecids	Cercopithecids	Papio	Papio ursinus	0.111786	0.026001
AMNH M	216247	Cercopithecids	Cercopithecids	Papio	Papio ursinus	0.114698	0.0384606
AMNH M	216250	Cercopithecids	Cercopithecids	Papio	Papio ursinus	0.118991	0.0217312
AMNH M	46512	Cercopithecids	Cercopithecids	Procolobus	Piliocolobus badius	0.0848269	-0.0664918
AMNH M	46534	Cercopithecids	Cercopithecids	Procolobus	Piliocolobus badius	0.0792283	-0.016162
AMNH M	52278	Cercopithecids	Cercopithecids	Procolobus	Piliocolobus badius	0.0789428	0.00644465
AMNH M	52303	Cercopithecids	Cercopithecids	Procolobus	Piliocolobus badius	0.106988	-0.00166761
AMNH M	52298	Cercopithecids	Cercopithecids	Procolobus	Piliocolobus badius	0.0874017	-0.016689
AMNH M	52287	Cercopithecids	Cercopithecids	Procolobus	Piliocolobus badius	0.136403	-0.0380064
AMNH M	52334	Cercopithecids	Cercopithecids	Procolobus	Piliocolobus badius	0.111764	0.00547924
AMNH M	54279	Cercopithecids	Cercopithecids	Procolobus	Piliocolobus badius	0.0822608	0.0187782
AMNH M	245700/260	Platyrrhines	Platyrrhines	Brachyteles	Brachyteles arachnoides	-0.0448882	0.0417681
AMNH M	69591	Platyrrhines	Platyrrhines	Alouatta	Alouatta seniculus	-0.0903003	0.0505491
AMNH M	42313	Platyrrhines	Platyrrhines	Alouatta	Alouatta seniculus	-0.0727996	0.0745573
AMNH M	132790	Platyrrhines	Platyrrhines	Alouatta	Alouatta seniculus	-0.046716	0.0491698
AMNH M	42456	Platyrrhines	Platyrrhines	Alouatta	Alouatta seniculus	-0.0731247	0.0280108
AMNH M	30193	Platyrrhines	Platyrrhines	Alouatta	Alouatta seniculus	-0.0894137	0.0341228
AMNH M	42316	Platyrrhines	Platyrrhines	Alouatta	Alouatta seniculus	-0.0863204	0.05015
AMNH M	48119	Platyrrhines	Platyrrhines	Alouatta	Alouatta seniculus	-0.0502438	0.0512701
AMNH M	136235	Platyrrhines	Platyrrhines	Alouatta	Alouatta seniculus	-0.103644	0.0896776
AMNH M	23341	Platyrrhines	Platyrrhines	Alouatta	Alouatta seniculus	-0.0935205	0.0727903
AMNH M	188006	Platyrrhines	Platyrrhines	Alouatta	Alouatta seniculus	-0.0846285	0.0683142
AMNH M	187994	Platyrrhines	Platyrrhines	Alouatta	Alouatta seniculus	-0.0713315	0.0828099
AMNH M	188001	Platyrrhines	Platyrrhines	Alouatta	Alouatta seniculus	-0.0348738	0.0803577
AMNH M	188002	Platyrrhines	Platyrrhines	Alouatta	Alouatta seniculus	-0.0774296	0.0429439
AMNH M	23377	Platyrrhines	Platyrrhines	Alouatta	Alouatta seniculus	-0.0804871	0.0824657
AMNH M	23342	Platyrrhines	Platyrrhines	Alouatta	Alouatta seniculus	-0.0746621	0.0460816
AMNH M	23361	Platyrrhines	Platyrrhines	Alouatta	Alouatta seniculus	-0.103253	0.124324
AMNH M	23371	Platyrrhines	Platyrrhines	Alouatta	Alouatta seniculus	-0.0605522	0.102906
AMNH M	23370	Platyrrhines	Platyrrhines	Alouatta	Alouatta seniculus	-0.100384	0.100454
AMNH M	23378	Platyrrhines	Platyrrhines	Alouatta	Alouatta seniculus	-0.103953	0.0781853
AMNH M	99657	Platyrrhines	Platyrrhines	Alouatta	Alouatta seniculus	-0.0759566	0.0937788
AMNH M	23386	Platyrrhines	Platyrrhines	Alouatta	Alouatta seniculus	-0.117943	0.0764784
AMNH M	23382	Platyrrhines	Platyrrhines	Alouatta	Alouatta seniculus	-0.093358	0.0590167
AMNH M	211532	Platyrrhines	Platyrrhines	Alouatta	Alouatta seniculus	-0.105829	0.0654911
AMNH M	211538	Platyrrhines	Platyrrhines	Alouatta	Alouatta seniculus	-0.0974134	0.072863
AMNH M	211527	Platyrrhines	Platyrrhines	Alouatta	Alouatta seniculus	-0.104064	0.0857639
AMNH M	211531	Platyrrhines	Platyrrhines	Alouatta	Alouatta seniculus	-0.0566622	0.0484855
AMNH M	211535	Platyrrhines	Platyrrhines	Alouatta	Alouatta seniculus	-0.0986408	0.0443043
AMNH M	201116	Platyrrhines	Platyrrhines	Alouatta	Alouatta seniculus	-0.0596057	0.0549241
AMNH M	70088	Platyrrhines	Platyrrhines	Alouatta	Alouatta seniculus	-0.0294157	0.0595855
AMNH M	211544	Platyrrhines	Platyrrhines	Alouatta	Alouatta seniculus	-0.102899	0.0718971
AMNH M	215053	Platyrrhines	Platyrrhines	Aotus	Aotus azarae	-0.0643131	0.111832
AMNH M	211485	Platyrrhines	Platyrrhines	Aotus	Aotus azarae	-0.0515855	0.10755
AMNH M	215050	Platyrrhines	Platyrrhines	Aotus	Aotus azarae	-0.0644104	0.107533
AMNH M	215054	Platyrrhines	Platyrrhines	Aotus	Aotus azarae	-0.0444353	0.124161
AMNH M	215052	Platyrrhines	Platyrrhines	Aotus	Aotus azarae	-0.0777786	0.145689
AMNH M	215056	Platyrrhines	Platyrrhines	Aotus	Aotus azarae	-0.0225136	0.0769793
AMNH M	215059	Platyrrhines	Platyrrhines	Aotus	Aotus azarae	-0.0959041	0.103026
AMNH M	211484	Platyrrhines	Platyrrhines	Aotus	Aotus azarae	-0.099574	0.0948831
AMNH M	211486	Platyrrhines	Platyrrhines	Aotus	Aotus azarae	-0.0517409	0.0626578
AMNH M	215048	Platyrrhines	Platyrrhines	Aotus	Aotus azarae	-0.118859	0.102632
AMNH M	211458	Platyrrhines	Platyrrhines	Aotus	Aotus azarae	-0.0145076	0.0636164
AMNH M	211480	Platyrrhines	Platyrrhines	Aotus	Aotus azarae	-0.0623613	0.111408
AMNH M	211478	Platyrrhines	Platyrrhines	Aotus	Aotus azarae	-0.0876947	0.0912419
AMNH M	211482	Platyrrhines	Platyrrhines	Aotus	Aotus azarae	-0.0956962	0.128606
AMNH M	211481	Platyrrhines	Platyrrhines	Aotus	Aotus azarae	-0.111819	0.0804227
AMNH M	211479	Platyrrhines	Platyrrhines	Aotus	Aotus azarae	-0.0771711	0.0602773
AMNH M	211483	Platyrrhines	Platyrrhines	Aotus	Aotus azarae	-0.100565	0.13453
AMNH M	211473	Platyrrhines	Platyrrhines	Aotus	Aotus azarae	-0.0740117	0.0794955
AMNH M	211476	Platyrrhines	Platyrrhines	Aotus	Aotus azarae	-0.0816408	0.0804773
AMNH M	211475	Platyrrhines	Platyrrhines	Aotus	Aotus azarae	-0.112827	0.0896474
AMNH M	211470	Platyrrhines	Platyrrhines	Aotus	Aotus azarae	-0.0811981	0.0392824
AMNH M	211472	Platyrrhines	Platyrrhines	Aotus	Aotus azarae	-0.0808654	0.0953505
AMNH M	211468	Platyrrhines	Platyrrhines	Aotus	Aotus azarae	-0.0627099	0.0764589
AMNH M	211457	Platyrrhines	Platyrrhines	Aotus	Aotus azarae	-0.0690343	0.099613
AMNH M	211459	Platyrrhines	Platyrrhines	Aotus	Aotus azarae	-0.0838335	0.103125
AMNH M	248393	Platyrrhines	Platyrrhines	Aotus	Aotus azarae	-0.0575048	0.0680055
AMNH M	215057	Platyrrhines	Platyrrhines	Aotus	Aotus azarae	-0.0436774	0.0880881
AMNH M	239852	Platyrrhines	Platyrrhines	Aotus	Aotus nancymaae	-0.0505216	0.125047
AMNH M	239851	Platyrrhines	Platyrrhines	Aotus	Aotus nancymaae	-0.00865307	0.0841842
AMNH M	187963	Platyrrhines	Platyrrhines	Aotus	Aotus trivirgatus	-0.0547138	0.0476178
AMNH M	188135	Platyrrhines	Platyrrhines	Ateles	Ateles fusciceps	-0.0868859	0.00617254
AMNH M	188140	Platyrrhines	Platyrrhines	Ateles	Ateles fusciceps	-0.115683	0.0609561
AMNH M	28420	Platyrrhines	Platyrrhines	Ateles	Ateles geoffroyi	-0.119011	0.0551871
AMNH M	28418	Platyrrhines	Platyrrhines	Ateles	Ateles geoffroyi	-0.0220495	0.0148115
AMNH M	28419	Platyrrhines	Platyrrhines	Ateles	Ateles geoffroyi	-0.0784345	0.036816
AMNH M	172985	Platyrrhines	Platyrrhines	Ateles	Ateles geoffroyi	-0.0813434	0.000505994
AMNH M	30192	Platyrrhines	Platyrrhines	Ateles	Ateles belzebuth	-0.074985	0.0361066
AMNH M	259	Platyrrhines	Platyrrhines	Ateles	Ateles belzebuth	-0.0875465	0.0657646
AMNH M	211644	Platyrrhines	Platyrrhines	Ateles	Ateles paniscus	-0.0890835	-0.0256367
AMNH M	136208	Platyrrhines	Platyrrhines	Callicebus	Callicebus cupreus	-0.0299343	0.103613
AMNH M	136217	Platyrrhines	Platyrrhines	Callicebus	Callicebus cupreus	-0.0699807	0.0849562
AMNH M	130361	Platyrrhines	Platyrrhines	Callicebus	Callicebus cupreus	-0.0980702	0.0924014
AMNH M	61806	Platyrrhines	Platyrrhines	Callicebus	Callicebus donacophilus	-0.0493225	0.0916607
AMNH M	211490	Platyrrhines	Platyrrhines	Callicebus	Callicebus donacophilus	-0.055486	0.0711824
AMNH M	211487	Platyrrhines	Platyrrhines	Callicebus	Callicebus donacophilus	-0.0557872	0.118306
AMNH M	211489	Platyrrhines	Platyrrhines	Callicebus	Callicebus donacophilus	-0.0313723	0.13171
AMNH M	211488	Platyrrhines	Platyrrhines	Callicebus	Callicebus donacophilus	-0.0377877	0.0860494
AMNH M	211494	Platyrrhines	Platyrrhines	Callicebus	Callicebus donacophilus	-0.0419324	0.111027
AMNH M	211492	Platyrrhines	Platyrrhines	Callicebus	Callicebus donacophilus	-0.048234	0.0862513
AMNH M	211493	Platyrrhines	Platyrrhines	Callicebus	Callicebus donacophilus	-0.0391084	0.0748781
AMNH M	94977	Platyrrhines	Platyrrhines	Callicebus	Callicebus moloch	-0.0650867	0.107729
AMNH M	133811	Platyrrhines	Platyrrhines	Cebus	Cebus apella	-0.0842189	0.0639091
AMNH M	133813	Platyrrhines	Platyrrhines	Cebus	Cebus apella	-0.0796076	0.0951686
AMNH M	133851	Platyrrhines	Platyrrhines	Cebus	Cebus apella	-0.0912794	0.105026
AMNH M	133853	Platyrrhines	Platyrrhines	Cebus	Cebus apella	-0.0295022	0.0336169
AMNH M	133806	Platyrrhines	Platyrrhines	Cebus	Cebus apella	-0.0561831	0.0810814
AMNH M	133671	Platyrrhines	Platyrrhines	Cebus	Cebus apella	-0.0606524	0.0556465
AMNH M	133674	Platyrrhines	Platyrrhines	Cebus	Cebus apella	-0.0633587	0.0731362
AMNH M	133677	Platyrrhines	Platyrrhines	Cebus	Cebus apella	-0.0751506	0.0922952
AMNH M	133681	Platyrrhines	Platyrrhines	Cebus	Cebus apella	-0.0714688	0.120355
AMNH M	133815	Platyrrhines	Platyrrhines	Cebus	Cebus apella	-0.0422399	0.0648114
AMNH M	133670	Platyrrhines	Platyrrhines	Cebus	Cebus apella	-0.0286646	0.0772585
AMNH M	133668	Platyrrhines	Platyrrhines	Cebus	Cebus apella	-0.0655082	0.0782169
AMNH M	133663	Platyrrhines	Platyrrhines	Cebus	Cebus apella	-0.0612987	0.0725744
AMNH M	133662	Platyrrhines	Platyrrhines	Cebus	Cebus apella	-0.107819	0.127366
AMNH M	133666	Platyrrhines	Platyrrhines	Cebus	Cebus apella	-0.0313846	0.0536314
AMNH M	133667	Platyrrhines	Platyrrhines	Cebus	Cebus apella	-0.0310826	0.0758462
AMNH M	133665	Platyrrhines	Platyrrhines	Cebus	Cebus apella	-0.0802494	0.0600345
AMNH M	133654	Platyrrhines	Platyrrhines	Cebus	Cebus apella	-0.0995122	0.0838208
AMNH M	133647	Platyrrhines	Platyrrhines	Cebus	Cebus apella	-0.0680857	0.060959
AMNH M	133656	Platyrrhines	Platyrrhines	Cebus	Cebus apella	-0.0592799	0.0980198
AMNH M	133660	Platyrrhines	Platyrrhines	Cebus	Cebus apella	-0.0676857	0.0594377
AMNH M	133658	Platyrrhines	Platyrrhines	Cebus	Cebus apella	-0.0766691	0.0875144
AMNH M	133659	Platyrrhines	Platyrrhines	Cebus	Cebus apella	-0.0554716	0.0687402
AMNH M	133608	Platyrrhines	Platyrrhines	Cebus	Cebus apella	-0.0499581	0.0699564
AMNH M	133640	Platyrrhines	Platyrrhines	Cebus	Cebus apella	-0.055549	0.0883443
AMNH M	133607	Platyrrhines	Platyrrhines	Cebus	Cebus apella	-0.0760391	0.0746651
AMNH M	133606	Platyrrhines	Platyrrhines	Cebus	Cebus apella	-0.0452621	0.0781967
AMNH M	188035	Platyrrhines	Platyrrhines	Cebus	Cebus apella	-0.0913778	0.121331
AMNH M	188033	Platyrrhines	Platyrrhines	Cebus	Cebus apella	-0.0621445	0.111094
AMNH M	188030	Platyrrhines	Platyrrhines	Cebus	Cebus apella	-0.071134	0.128665
AMNH M	96123	Platyrrhines	Platyrrhines	Chiropotes	Chiropotes satanas	-0.110866	0.0583205
AMNH M	957600	Platyrrhines	Platyrrhines	Chiropotes	Chiropotes satanas	-0.110652	0.044308
AMNH M	188153	Platyrrhines	Platyrrhines	Lagothrix	Lagothrix lagotricha	-0.054999	0.0803943
AMNH M	188156	Platyrrhines	Platyrrhines	Lagothrix	Lagothrix lagotricha	-0.0760542	0.072532
AMNH M	187984	Platyrrhines	Platyrrhines	Pithecia	Pithecia monachus	-0.0361934	0.0287951
AMNH M	187988	Platyrrhines	Platyrrhines	Pithecia	Pithecia monachus	-0.0724665	0.0354618
AMNH M	187978	Platyrrhines	Platyrrhines	Pithecia	Pithecia monachus	-0.0851529	0.0336611
AMNH M	149149	Platyrrhines	Platyrrhines	Pithecia	Pithecia pithecia	-0.0979247	0.0020268
AMNH M	239868	Platyrrhines	Platyrrhines	Saimiri	Saimiri boliviensis	-0.0267233	0.0657262
AMNH M	239870	Platyrrhines	Platyrrhines	Saimiri	Saimiri boliviensis	-0.0387727	0.0192333
AMNH M	239869	Platyrrhines	Platyrrhines	Saimiri	Saimiri boliviensis	-0.0678386	0.0353201
AMNH M	239873	Platyrrhines	Platyrrhines	Saimiri	Saimiri boliviensis	-0.0922149	0.108047
AMNH M	239871	Platyrrhines	Platyrrhines	Saimiri	Saimiri boliviensis	-0.0281272	0.060974
AMNH M	239872	Platyrrhines	Platyrrhines	Saimiri	Saimiri boliviensis	-0.0801877	0.0653083
AMNH M	211641	Platyrrhines	Platyrrhines	Saimiri	Saimiri boliviensis	-0.0445473	0.0612762
AMNH M	211635	Platyrrhines	Platyrrhines	Saimiri	Saimiri boliviensis	-0.032365	0.121903
AMNH M	211639	Platyrrhines	Platyrrhines	Saimiri	Saimiri boliviensis	-0.0309288	0.077343
AMNH M	211637	Platyrrhines	Platyrrhines	Saimiri	Saimiri boliviensis	-0.0697008	0.0374488
AMNH M	211638	Platyrrhines	Platyrrhines	Saimiri	Saimiri boliviensis	-0.0674171	0.104964
AMNH M	211634	Platyrrhines	Platyrrhines	Saimiri	Saimiri boliviensis	-0.0165641	0.10948
AMNH M	211633	Platyrrhines	Platyrrhines	Saimiri	Saimiri boliviensis	-0.0504331	0.0416086
AMNH M	211649	Platyrrhines	Platyrrhines	Saimiri	Saimiri boliviensis	-0.0496064	0.0769808
AMNH M	211652	Platyrrhines	Platyrrhines	Saimiri	Saimiri boliviensis	-0.0869077	0.0848104
AMNH M	un-numbered	Platyrrhines	Platyrrhines	Saimiri	Saimiri boliviensis	-0.0820303	0.0522362
AMNH M	188089	Platyrrhines	Platyrrhines	Saimiri	Saimiri sciureus	-0.112404	0.0466144
AMNH M	188080	Platyrrhines	Platyrrhines	Saimiri	Saimiri sciureus	-0.0813282	0.0340148
AMNH M	188091	Platyrrhines	Platyrrhines	Saimiri	Saimiri sciureus	-0.00185133	0.0817288
AMNH M	188093	Platyrrhines	Platyrrhines	Saimiri	Saimiri sciureus	-0.0316751	0.0760274
	DPC 24466	Aegyptopithecus	Aegyptopithecus	Aegyptopithecus	Aegyptopithecus zeuxis	0.0316163	-0.0697047
	A.L. 288-1	hominin	hominin	Australopithecus	Australopithecus afarensis	-0.0479572	-0.103919
	A.L. 333-3	hominin	hominin	Australopithecus	Australopithecus afarensis	-0.0757185	-0.0871764
	IPS 41724	fossil	fossil	Dryopithecus	Dryopithecus fontani	-0.0224025	-0.0979715
	KNM-MW 13142A-R	fossil	fossil	Ekembo	Ekembo nyanzae	-0.0370879	-0.0927146
	NHMW 1970/1397/0023	fossil	fossil	Epipliopithecus	Epipliopithecus vindobonensis	-0.0395249	-0.115197
	BMNH-M 16331	fossil	fossil	Equatorius	Equatorius africanus	-0.0266625	-0.0638148
	IPS 18800	fossil	fossil	Hispanopithecus	Hispanopithecus laietanus	-0.0151625	-0.106724
	KNM-ER 1481A	hominin	hominin	early Homo	Homo erectus	-0.0533484	-0.128024
	MACN-A 5758	fossil	fossil	Homunculus	Homunculus patagonicus	0.0399578	-0.0731942
	MUZ-M80	fossil	fossil	Morotopithecus	Morotopithecus bishopi	-0.000662845	-0.0824961
	SK 82	hominin	hominin	Paranthropus	Paranthropus robustus	-0.0493678	-0.0973416
	SK 97	hominin	hominin	Paranthropus	Paranthropus robustus	-0.0660861	-0.108297
	KNM-MB 35518	fossil	fossil	Victoriapithecus	Victoriapithecus macinnesi	0.0151355	-0.0340305

## Sheet: Supp Table 4
Supplementary Table 4 | Neck-shaft angle analysis sample
specimens indentified as "this study"
Genus/species	Museum/Specimen	NSA (°)
Symphalangus syndactylus	ZSM 1904.4	134
Symphalangus syndactylus	ZSM 1904.131	134
Symphalangus syndactylus	ZSM 1904.21	131
Symphalangus syndactylus	ZSM 1905.61	130
Symphalangus syndactylus	ZSM 1905.6	133
Symphalangus syndactylus	ZSM 1906.84a	137
Symphalangus syndactylus	ZSM 1905.108	137
Symphalangus syndactylus	ZSM 1908.356	136
Symphalangus syndactylus	USNM 51973	132
Symphalangus syndactylus	USNM 49877	138
Symphalangus syndactylus	ZMA 5021	130
Symphalangus syndactylus	USNM 141162	132
Gorilla beringei	USNM 239883	125
Gorilla beringei	USNM 396935	125
Gorilla beringei	USNM 395636	128
Gorilla beringei	USNM 545039	124
Gorilla beringei	USNM 397351	127
Gorilla beringei	USNM 545045	120
Gorilla beringei	MCZ 38017	121
Gorilla gorilla	USNM 174722	123
Gorilla gorilla	CMNH 1846	130
Gorilla gorilla	CMNH 1994	124
Gorilla gorilla	CMNH 1710	131
Gorilla gorilla	CMNH 1057	131
Gorilla gorilla	CMNH 1407	123
Gorilla gorilla	CMNH 1798	120
Gorilla gorilla	CMNH 1409	126
Gorilla gorilla	CMNH 1423	128
Gorilla gorilla	CMNH 1431	125
Papio anubis	USNM 236976	124
Papio anubis	USNM 284229	127
Papio anubis	USNM 354987	127
Papio anubis	USNM 354989	125
Papio anubis	USNM 384228	124
Papio anubis	USNM 384235	120
Papio anubis	USNM 395438	130
Papio anubis	USNM 395441	126
Papio anubis	USNM 397476	125
Papio anubis	USNM 483234	129

## Sheet: abbreviations
Museum/locality abbreviations:
A.L.	Afar Locality
AMNH A	American Museum of Natural History, Department of Anthropology
AMNH M	American Museum of Natural History, Department of Mammalogy
BMNH-M	British Museum of National History, Department of Mammalogy
DPC	Duke Primate Center
ER	East Rudolf
IPS	Institut Paleontològic de Sabadell (current Institut Català de Paleontologia)
KNM	Kenya National Museum
MACN-A	Museo Argentino de Ciencias Naturales, Buenos Aires; A: Ameghino collection
MB	Maboko Island
MW	Mfangano Island
NHM A	Natural History Museum London, Department of Anthropology
NHM M	Natural History Museum London, Department of Mammalogy
PCM	Powell-Cotton Museum
RMCA	Royal Museum for Central Africa
SK	Swartkrans
UCP	University of Cape Town
Sex abbreviations:
f	female
m	male
u	unknown
